# Supplementary material for: Transcriptomic profiling of shed cells enables spatial mapping of cellular turnover in human organs
Source: Mol Syst Biol. 2025 Oct 2;21(12):7. doi: 10.1038/s44320-025-00154-w (PMC12673112; doi:10.1038/s44320-025-00154-w)
Supplement: Supplementary file 2 — Dataset EV1 [file 44320_2025_154_MOESM2_ESM.xlsx]

## Sheet: counts
gene_name	C10_Z_P_bilomics3	C11_Z_P_bilomics3	C12_Z_P_bilomics4	C14_Z_P_bilomics3	C17_Z_P_bilomics4	C1_Z_P_bilomics10	C20_Z_A_bilomics4	C21_Z_P_bilomics4	C25_Z_P_Bilomics5	C27_Z_P_Bilomics5	C30_Z_P_Bilomics5	C31_Z_P_Bilomics5	C32_Z_A_bilomics7	C33_Z_P_bilomics6	C35_Z_P_bilomics6	C37_Z_P_bilomics6	C38_Z_P_bilomics6	C3_Z_P_bilomics1	C40_Z_P_bilomics7	C41_Z_P_bilomics7	C42_Z_P_bilomics7	C45_Z_P_bilomics7	C50_Z_P_bilomics7	C56_Z_P_Q_bilomics8	C58_Z_P_bilomics10	C6_Z_P_bilomics1	C7_Z_P_bilomics1	D10_Z_P_bilomics1	D52_Z_A_P_B_bilomics6	D74_Z_P_P_B_bilomics7	H2_Z_P_bilomics4
A1BG	0	0	0	0	0	4	1	0	0	0	0	0	3	0	0	0	1	0	0	0	1	12	0	26	3	1	3	0	0	0	1
A1CF	0	0	1	0	0	0	0	12	0	19	0	0	2	0	1	0	0	1	1	1	0	0	0	23	153	0	0	0	0	0	0
A2M	2	0	0	0	0	3	0	11	0	11	0	0	3	0	0	0	0	0	1	3	2	28	0	6	22	0	2	1	0	3	0
A2ML1	18	65	0	38	6	140	143	154	338	523	11	2	293	0	23	0	804	193	1191	15	138	561	33	757	2022	18	32	398	9	6	40
A3GALT2	0	0	0	0	0	0	0	0	0	0	0	0	0	0	0	0	0	0	0	0	0	0	0	0	0	0	0	0	0	0	0
A4GALT	1	0	0	2	0	7	3	9	1	1	0	0	1	1	0	0	5	2	6	0	2	12	0	5	77	1	1	9	0	1	0
A4GNT	0	0	0	0	0	0	0	0	0	0	0	0	0	0	0	0	0	0	0	0	0	0	0	0	1	0	0	0	0	0	0
AAAS	0	0	0	0	0	1	0	0	0	2	2	0	1	0	0	0	0	0	0	0	1	11	0	0	18	1	2	0	0	0	0
AACS	1	1	4	0	0	7	3	7	1	9	1	0	2	0	6	0	0	5	2	1	4	7	1	14	79	8	18	4	0	1	8
AADAC	0	3	0	1	0	18	3	41	26	33	19	0	17	1	17	1	2	7	1	1	1	21	0	41	363	0	151	7	0	6	10
AADACL2	0	0	0	0	0	0	0	0	1	0	0	0	0	0	0	0	0	0	0	0	0	0	0	0	0	0	0	0	0	0	0
AADACL3	0	0	0	0	0	0	0	0	0	0	0	0	0	0	0	0	0	0	0	0	0	0	0	0	0	0	0	0	0	0	0
AADACL4	0	0	0	0	0	0	0	0	0	0	0	0	0	0	0	0	0	0	0	0	0	0	0	0	3	0	0	0	0	0	0
AADAT	0	0	0	0	0	1	0	0	0	0	0	0	0	0	0	0	0	0	0	0	0	0	0	0	5	0	1	0	0	0	0
AAGAB	2	1	0	0	0	7	13	30	0	19	7	0	11	2	17	0	3	6	8	3	3	38	0	32	113	0	20	3	0	3	7
AAK1	5	3	7	6	0	31	25	51	2	65	8	1	25	1	19	0	11	20	35	7	4	65	2	50	204	5	18	14	0	3	15
AAMDC	1	0	0	0	0	11	2	42	0	31	20	0	8	0	13	0	2	5	9	6	6	74	1	56	112	7	67	14	0	0	8
AAMP	1	2	0	2	0	17	19	59	68	38	23	0	14	1	25	0	6	13	11	17	10	216	1	104	214	4	56	22	3	10	4
AANAT	0	0	0	0	0	0	0	0	0	0	0	0	0	0	0	0	0	0	0	0	0	0	0	0	0	0	0	0	0	0	0
AAR2	0	2	0	0	0	3	0	7	0	9	4	0	1	1	6	0	2	0	2	1	0	15	0	7	17	3	11	2	0	1	2
AARD	0	0	0	0	0	0	0	0	0	0	0	0	0	0	0	0	0	0	0	0	1	0	0	0	0	0	0	0	0	1	0
AARS2	1	0	0	0	0	2	0	3	0	1	0	0	1	0	0	0	2	0	0	0	0	2	0	3	20	3	5	0	0	0	2
AARSD1	2	0	0	0	0	12	0	2	173	4	4	0	7	0	4	0	0	0	0	0	2	11	0	21	38	0	11	0	0	0	0
AASDH	1	1	0	0	0	3	2	9	0	5	2	0	6	0	4	0	0	0	0	6	3	1	0	3	14	0	5	3	0	0	3
AASDHPPT	0	0	0	0	0	4	3	11	0	5	3	0	2	0	1	0	1	0	2	2	0	6	0	3	24	1	8	2	0	0	0
AASS	0	0	0	0	0	6	9	5	0	4	5	0	1	0	1	0	1	0	3	0	1	9	1	3	30	0	5	1	0	0	1
AATF	2	0	3	5	0	12	14	42	0	28	9	3	17	0	8	0	4	8	3	4	2	47	0	14	111	7	21	12	0	1	3
AATK	0	0	2	0	0	9	14	30	0	10	1	0	8	0	0	0	3	0	1	0	2	6	1	14	125	2	6	1	0	2	0
ABAT	2	1	1	0	0	10	10	29	1	14	1	0	5	4	7	0	7	5	6	4	1	5	0	25	110	6	8	5	0	0	0
ABCA1	0	0	0	0	0	7	124	66	0	33	4	2	15	1	2	0	8	3	3	1	2	22	0	50	57	2	28	11	0	1	0
ABCA10	0	0	0	0	0	2	1	0	0	1	2	0	0	0	1	0	0	2	1	0	1	0	0	4	11	2	0	1	0	0	2
ABCA12	0	0	0	0	0	0	1	1	0	0	0	0	0	0	0	0	1	0	0	0	0	6	0	1	0	0	0	1	0	0	0
ABCA13	1	0	0	0	0	1	0	4	1	2	0	0	0	0	0	0	0	0	2	0	0	0	1	0	101	3	0	2	0	0	0
ABCA2	0	0	0	0	0	1	3	4	0	1	0	0	0	0	0	0	1	0	0	0	0	2	0	5	12	3	0	0	0	1	0
ABCA3	0	0	2	0	0	0	1	0	0	0	0	0	0	0	0	3	0	1	0	4	1	7	0	0	5	1	1	0	0	0	0
ABCA4	0	0	0	0	0	0	0	0	0	0	0	0	0	0	0	0	0	0	0	0	0	0	0	0	4	2	0	0	1	0	0
ABCA5	0	3	6	0	0	8	13	65	2	42	5	0	27	0	12	1	6	3	6	6	1	36	1	41	250	0	39	10	1	0	10
ABCA6	0	0	0	0	0	0	1	1	0	0	0	0	0	0	0	0	0	0	0	0	0	0	0	2	6	2	2	0	0	0	1
ABCA7	0	0	1	0	0	12	4	24	3	8	4	1	9	0	4	0	2	3	5	3	6	11	0	27	54	4	10	9	0	1	1
ABCA8	0	0	0	0	0	0	0	0	0	0	0	0	0	0	0	0	0	1	0	0	0	0	0	0	2	0	0	0	2	1	0
ABCA9	0	0	0	0	0	0	1	0	0	0	0	0	0	0	0	0	0	0	0	0	0	0	0	0	1	0	0	0	0	0	0
ABCB1	0	2	4	0	0	3	4	2	0	52	0	0	0	0	0	0	1	2	0	4	1	1	0	22	73	0	0	1	0	0	0
ABCB10	0	0	0	0	0	3	4	3	0	6	0	0	0	0	1	0	0	0	0	1	0	5	0	12	40	0	9	0	0	0	0
ABCB11	0	0	0	0	0	2	0	0	0	1	0	0	1	0	0	0	0	1	0	0	0	4	0	1	6	1	0	0	1	0	0
ABCB4	0	0	0	0	0	1	0	0	0	0	0	0	1	0	0	0	0	0	0	0	1	0	0	2	0	0	0	0	0	0	0
ABCB5	0	0	0	0	0	0	0	0	0	0	0	0	0	0	0	0	0	0	0	0	0	4	0	1	0	1	0	0	0	1	0
ABCB6	0	0	0	0	0	6	4	8	0	0	13	0	1	0	2	0	1	8	1	26	1	1	0	16	8	0	13	2	0	0	2
ABCB7	2	2	0	0	0	3	8	8	0	4	4	0	9	0	6	0	2	2	4	1	2	14	2	21	52	0	12	2	0	2	5
ABCB8	1	0	3	0	0	2	2	6	0	0	1	0	2	0	0	0	0	2	0	1	0	5	0	5	49	2	0	1	0	1	2
ABCB9	0	0	0	0	0	1	0	1	0	6	0	0	2	0	0	0	3	2	13	0	1	0	0	11	25	1	1	7	0	0	0
ABCC1	4	3	0	2	0	7	11	26	0	14	8	0	8	0	4	0	2	2	6	4	4	22	2	22	52	1	10	6	1	5	3
ABCC10	1	0	0	0	0	0	1	3	0	0	3	0	0	0	0	0	2	0	0	1	0	3	0	5	23	0	2	1	0	0	1
ABCC11	0	0	0	0	0	0	0	0	0	0	0	0	0	0	1	0	0	0	0	0	0	0	0	1	2	0	0	0	0	1	0
ABCC12	0	0	0	0	0	0	0	0	0	0	0	0	0	0	0	0	0	0	0	0	0	0	0	0	1	0	0	0	0	0	0
ABCC2	0	2	7	0	0	3	10	0	0	29	0	0	1	2	0	0	0	0	2	5	1	2	0	29	148	1	1	0	0	1	0
ABCC3	3	2	1	2	0	27	11	95	17	27	48	1	29	0	28	21	4	16	5	13	7	113	0	60	607	6	109	9	0	2	26
ABCC4	0	0	0	0	0	2	0	3	0	3	0	0	2	0	0	0	0	1	0	0	1	5	0	2	14	0	0	0	0	1	0
ABCC5	9	2	6	4	0	23	17	188	34	37	45	3	42	3	27	0	4	7	12	11	12	163	3	35	505	2	104	19	3	13	46
ABCC6	0	0	0	1	0	2	0	17	0	6	0	0	3	0	3	0	0	2	0	2	8	34	0	9	41	1	15	1	0	1	2
ABCC8	1	1	0	0	0	0	0	0	0	0	0	0	0	0	0	1	0	0	0	0	0	0	0	0	5	4	0	0	0	0	0
ABCC9	0	0	0	0	0	0	0	0	0	0	0	0	0	0	0	1	0	0	0	0	0	0	0	0	0	0	0	0	0	0	0
ABCD1	0	0	0	0	0	1	1	3	0	4	0	0	0	0	0	0	0	1	2	2	0	4	0	11	30	1	2	4	0	1	0
ABCD2	0	0	0	0	0	0	0	0	0	0	0	0	0	0	0	0	0	0	0	0	0	0	0	0	1	0	0	0	0	0	0
ABCD3	9	8	0	1	0	30	8	63	0	37	14	0	32	0	15	0	8	11	13	5	4	64	1	52	348	0	89	15	0	1	7
ABCD4	1	0	0	0	0	2	6	25	0	10	5	0	3	1	1	0	3	0	13	0	2	27	0	4	93	6	23	5	0	0	1
ABCE1	0	0	0	0	0	10	1	7	1	8	2	1	2	0	2	0	1	0	0	1	1	9	0	3	14	1	4	2	0	1	2
ABCF1	18	12	13	6	0	46	40	148	2	88	40	2	57	0	31	7	24	36	66	17	17	179	3	109	387	8	36	61	2	4	21
ABCF2	0	0	1	0	2	1	3	4	0	4	2	0	1	0	1	0	0	0	1	0	1	1	0	4	14	3	4	0	1	1	0
ABCF3	0	3	0	0	0	7	4	9	0	2	2	1	4	0	4	0	1	2	3	3	2	28	1	12	72	1	2	3	0	2	0
ABCG1	2	4	1	5	0	21	23	88	18	50	6	0	30	1	15	0	11	7	14	6	5	172	2	92	180	1	37	23	2	10	14
ABCG2	0	0	5	0	0	4	6	15	0	27	0	0	1	0	0	0	2	0	0	3	0	14	0	45	336	0	2	1	0	0	0
ABCG4	0	0	0	0	0	0	0	0	0	0	0	0	0	0	0	0	0	0	0	0	0	0	0	0	1	0	1	1	0	0	0
ABCG5	0	0	2	0	0	2	8	1	0	16	1	0	0	1	1	0	0	0	0	2	0	0	0	12	54	0	1	1	1	0	0
ABCG8	0	0	0	0	0	1	1	0	0	1	0	0	0	0	0	0	0	0	0	0	0	0	0	0	13	3	0	0	0	0	0
ABHD1	0	0	0	0	0	0	0	0	2	0	0	0	0	0	0	1	0	0	0	0	1	0	0	1	0	1	0	0	0	0	0
ABHD10	0	1	1	2	0	4	0	9	0	5	2	0	6	0	5	14	0	0	0	1	1	3	0	7	17	1	12	1	1	0	0
ABHD11	1	1	0	0	0	5	5	9	1	12	1	0	5	0	3	0	4	3	16	3	4	16	2	20	242	1	10	6	0	3	1
ABHD12	0	2	2	2	0	22	24	38	73	28	7	1	25	0	4	2	29	18	75	10	9	68	6	73	350	5	19	23	3	3	4
ABHD12B	0	0	0	1	0	0	0	0	0	0	0	0	0	0	0	1	0	0	0	0	0	0	0	0	3	0	0	0	0	0	0
ABHD13	0	0	0	0	0	3	7	10	24	5	1	1	7	0	4	3	0	2	2	1	1	12	0	4	26	0	9	4	0	1	1
ABHD14A	0	0	1	0	0	0	0	4	0	2	2	0	0	0	1	0	0	0	0	0	1	2	0	1	31	0	4	1	0	1	2
ABHD14A-ACY1	0	5	7	0	0	36	24	42	1	73	7	0	31	0	5	0	2	2	2	12	5	522	0	278	2667	7	27	5	0	3	4
ABHD14B	1	0	0	0	0	4	2	24	26	12	6	0	5	0	3	0	2	4	3	3	1	14	0	25	87	0	21	3	0	4	0
ABHD15	0	0	0	0	0	2	0	6	1	3	3	0	4	0	2	0	0	1	2	1	0	7	0	9	42	0	8	8	0	1	2
ABHD16A	0	0	0	0	0	36	46	29	0	29	6	0	14	0	1	0	11	25	42	6	4	620	0	294	504	19	107	8	0	2	3
ABHD16B	0	0	0	0	0	2	0	0	0	0	0	0	0	0	0	0	0	0	0	0	0	0	0	0	0	0	0	0	0	0	0
ABHD17A	0	0	0	0	0	1	2	6	6	0	0	0	3	1	4	3	2	1	3	1	0	28	0	19	54	3	6	2	0	1	0
ABHD17B	0	1	0	0	0	4	13	23	97	19	4	2	15	0	0	0	22	8	23	2	5	34	1	19	148	2	23	22	1	1	5
ABHD17C	1	7	0	2	0	32	22	125	116	63	23	3	53	2	19	16	168	56	71	23	30	299	12	114	452	7	89	119	5	24	20
ABHD18	0	1	1	1	1	8	3	16	1	10	1	0	4	0	5	0	3	1	3	0	0	12	2	12	52	1	7	1	0	1	3
ABHD2	12	2	5	4	0	89	70	408	37	228	121	3	137	6	113	0	25	60	28	39	30	397	11	211	1297	9	413	74	2	15	103
ABHD3	0	7	5	3	0	52	27	106	114	104	24	6	34	1	30	0	26	25	58	11	34	194	0	112	715	2	102	36	1	8	12
ABHD4	2	0	0	0	0	11	10	29	33	16	6	0	3	0	4	0	5	1	7	4	2	48	0	32	177	1	19	6	1	2	1
ABHD5	0	10	1	7	1	64	49	162	103	153	12	0	104	0	12	1	104	43	74	13	19	123	5	169	507	18	91	94	2	3	19
ABHD6	1	2	0	0	0	8	3	7	0	12	3	0	9	0	0	0	0	0	0	2	2	13	0	14	73	3	14	1	1	1	0
ABHD8	0	0	0	0	0	0	0	0	0	0	1	0	1	0	2	0	0	1	2	1	2	7	0	8	8	3	1	4	0	0	0
ABI1	2	20	0	2	4	28	39	106	58	138	14	0	40	1	30	0	59	29	70	6	14	148	3	90	392	6	71	32	2	10	7
ABI2	0	0	0	0	0	2	0	3	1	4	0	0	0	0	0	0	1	0	1	0	0	8	0	3	28	3	2	0	0	2	0
ABI3	0	0	0	0	0	0	1	5	0	2	0	0	0	0	0	0	0	1	0	0	1	5	0	2	5	0	0	0	0	0	0
ABI3BP	0	0	0	0	0	0	1	5	0	3	0	0	3	0	1	0	0	0	1	0	0	3	0	2	2	0	0	0	0	0	1
ABL1	0	0	0	0	0	2	4	4	0	3	5	0	3	0	2	0	2	0	4	0	2	9	0	9	30	2	11	1	0	0	2
ABL2	0	1	0	1	0	4	8	18	5	17	1	0	7	0	4	0	3	0	2	0	1	11	0	38	20	1	5	4	0	2	4
ABLIM1	39	66	2	58	1	235	177	806	127	659	138	9	471	14	225	3	448	249	658	73	150	715	72	422	1829	18	373	302	11	25	124
ABLIM2	0	0	0	0	0	2	2	2	0	4	0	1	2	0	1	0	1	0	2	0	0	1	0	0	14	19	2	5	0	1	0
ABLIM3	0	5	0	2	0	4	11	8	1	29	1	0	14	0	5	0	46	2	87	3	2	24	3	15	130	1	3	17	0	0	2
ABO	0	2	0	0	0	2	1	7	0	1	1	0	3	0	5	0	0	4	4	0	3	14	0	3	32	0	3	2	0	0	4
ABR	0	5	2	1	0	22	31	54	1	38	4	1	18	4	15	0	17	9	12	2	6	79	0	48	239	6	34	10	1	1	9
ABRA	0	0	0	0	0	0	1	0	0	0	0	0	0	0	0	0	0	0	0	0	0	0	0	0	0	0	0	0	0	0	1
ABRACL	2	1	0	0	0	16	7	60	0	31	4	0	12	0	5	0	30	14	11	4	9	120	1	64	213	11	56	29	1	1	8
ABRAXAS1	0	0	0	0	0	2	0	5	0	2	1	0	1	0	0	0	0	1	0	0	0	2	0	6	8	1	5	0	0	1	1
ABRAXAS2	0	1	0	1	0	8	1	16	0	17	2	0	8	1	2	2	4	3	3	0	2	5	0	10	45	1	5	1	0	0	1
ABT1	0	0	0	0	2	7	1	4	15	8	5	0	2	0	1	0	0	0	1	1	1	3	0	14	17	1	10	4	0	0	2
ABTB1	1	4	1	11	0	37	53	99	12	28	10	1	34	1	13	7	13	19	14	25	8	115	1	97	173	23	27	20	0	6	4
ABTB2	0	3	0	0	0	6	7	15	64	30	7	0	6	0	0	3	27	7	14	5	5	54	0	19	187	0	5	27	0	0	0
AC001226.2	0	0	0	0	0	0	0	2	0	4	6	0	4	0	0	0	0	0	0	3	0	1	0	0	16	0	9	0	0	0	0
AC002094.3	0	0	0	0	0	0	0	0	0	0	0	0	0	0	0	0	0	0	0	0	1	2	0	0	0	0	0	0	0	0	0
AC002310.4	0	2	0	0	0	0	0	4	0	0	0	0	1	0	0	0	0	0	0	0	0	0	0	6	2	0	1	0	1	0	3
AC002310.5	0	0	0	0	0	0	0	0	1	0	0	0	0	0	0	0	0	0	0	0	0	0	0	0	0	1	0	0	0	0	0
AC002985.1	0	0	0	0	0	2	0	0	0	1	2	0	0	0	1	0	0	0	0	0	0	0	0	0	9	0	0	1	0	0	0
AC002996.1	4	0	0	0	0	0	1	0	0	26	1	0	18	0	1	0	0	0	1	0	0	0	0	1	7	0	3	0	0	0	4
AC003002.1	0	0	0	0	0	1	0	0	0	1	0	0	0	0	0	0	0	5	0	0	0	0	0	0	4	0	0	0	0	0	0
AC003002.2	1	0	0	0	0	4	0	1	0	6	0	0	2	2	8	0	0	0	0	0	0	2	0	27	10	1	32	3	0	0	0
AC003002.3	0	0	0	0	0	0	0	1	0	0	0	0	0	0	0	2	0	0	0	0	0	0	0	0	0	0	0	0	0	0	0
AC003005.1	0	1	0	0	0	0	0	0	0	1	0	0	0	0	0	0	0	0	0	0	0	0	0	0	0	0	0	0	0	0	0
AC003006.1	0	0	0	0	0	0	0	2	0	2	1	0	1	0	3	0	0	0	0	0	0	1	0	0	25	0	0	3	0	0	0
AC003688.1	0	0	0	0	0	0	0	0	0	0	0	0	0	0	0	0	0	0	0	0	0	0	0	1	0	0	0	0	0	0	0
AC004076.1	0	0	0	0	0	0	0	0	0	0	0	0	0	0	0	0	0	0	0	0	0	0	0	0	0	0	0	0	0	0	0
AC004080.3	0	0	0	0	0	0	0	0	0	0	0	0	0	0	0	0	0	0	0	0	0	0	0	0	0	0	0	0	0	0	0
AC004223.3	0	2	0	0	0	1	3	5	1	15	0	0	4	0	0	0	2	17	51	88	1	32	0	17	51	0	4	16	0	0	4
AC004233.2	0	3	0	0	0	2	0	4	0	2	0	0	2	0	0	0	0	0	0	2	1	10	0	10	64	1	4	1	0	0	0
AC004691.2	0	0	0	0	0	0	0	0	0	0	0	0	0	0	0	0	0	0	0	0	0	0	0	0	0	0	0	0	0	0	0
AC004805.1	0	2	0	0	0	0	0	2	0	0	0	0	7	0	0	0	0	0	0	0	0	0	0	0	2	0	0	2	0	0	1
AC004832.3	0	172	2	0	0	33	3	16	1309	20	1	1	0	0	0	0	1	0	15	0	0	22	0	235	114	4	20	4	0	0	4
AC004922.1	0	1	1	30	0	138	87	83	774	76	10	9	23	0	26	0	11	41	44	35	4	1029	0	1143	591	41	132	23	1	4	4
AC004997.1	0	0	0	0	0	0	0	0	0	0	0	0	0	0	0	0	0	0	0	0	0	2	0	0	0	0	0	0	0	0	0
AC005020.2	0	0	0	0	0	1	0	0	0	4	0	0	0	0	0	0	0	8	0	0	0	0	0	0	1	0	0	0	0	0	0
AC005041.1	0	0	0	0	0	0	0	1	0	0	0	0	0	0	0	0	0	0	0	0	0	1	0	0	1	0	0	0	0	0	0
AC005258.1	3	0	0	0	0	4	0	1	0	1	0	0	3	0	0	0	2	15	31	8	1	2	0	0	10	67	0	4	0	0	1
AC005324.3	0	0	0	0	0	0	2	1	0	2	0	0	11	0	0	0	1	6	5	1	0	61	0	4	27	2	1	0	1	0	0
AC005324.4	1	0	0	0	0	0	0	0	0	0	0	0	4	0	0	0	0	0	0	0	0	0	0	0	8	1	0	0	0	0	0
AC005520.1	0	0	0	0	0	0	0	0	0	0	0	0	0	0	0	0	0	0	0	0	0	0	0	0	0	0	0	0	0	0	0
AC005551.1	0	0	0	0	0	0	1	1	0	0	0	0	0	0	0	0	0	0	0	0	0	0	0	0	1	0	0	0	0	0	0
AC005670.2	0	0	0	0	0	2	4	1	0	19	1	0	0	0	0	0	0	0	5	0	0	21	1	56	82	0	0	0	0	0	0
AC005697.1	0	0	0	0	0	0	0	0	0	7	0	0	0	0	0	0	0	0	0	0	4	0	0	6	1	0	0	0	0	0	0
AC005702.2	0	0	0	0	0	0	0	0	0	0	0	0	2	0	0	0	0	0	0	0	0	0	0	0	0	2	0	0	0	0	0
AC005726.2	0	0	0	0	0	0	0	0	0	0	0	0	0	0	0	0	0	0	0	0	0	0	0	0	0	0	0	0	0	0	0
AC005832.4	0	0	0	0	0	10	22	1	0	1	0	0	11	0	14	0	0	1	0	0	0	0	0	0	69	23	0	0	0	0	2
AC005833.2	0	0	0	0	0	0	0	0	0	0	0	0	0	0	0	0	0	0	0	0	0	0	0	0	0	2	0	0	1	0	0
AC005837.2	0	0	0	0	0	3	1	2	0	3	0	0	0	0	0	0	1	0	3	0	0	0	0	34	24	1	0	1	0	0	1
AC005943.1	1	0	0	43	0	1507	30	58	3	209	48	1	81	0	94	1051	22	697	357	190	30	1288	12	1203	1183	721	542	74	0	14	44
AC006030.1	0	0	0	0	0	23	0	1	0	0	0	0	1	0	0	0	0	1	0	0	0	0	0	0	3	0	0	0	0	1	1
AC006254.1	1	0	0	0	0	0	72	1	0	0	0	0	3	0	0	0	0	0	0	1	3	8	0	0	59	3	2	0	0	0	0
AC006486.1	0	0	6	0	0	0	1	0	0	1	1	0	0	0	0	0	0	0	4	0	0	0	0	0	0	0	0	0	0	0	0
AC006538.2	0	0	0	0	0	0	0	0	0	2	0	0	0	0	0	0	0	0	0	0	0	0	0	0	0	0	0	0	0	0	0
AC006978.2	2	0	0	0	0	0	0	1	0	4	0	0	0	0	0	0	1	29	0	0	0	8	0	25	10	0	0	0	0	0	0
AC007040.2	1	0	0	0	7	0	1	0	0	0	0	0	0	0	0	0	0	0	0	0	0	0	0	0	0	1	0	2	0	0	0
AC007192.1	1	51	1	24	0	305	227	326	4716	664	23	1	195	0	8	237	35	173	299	36	34	5188	3	8302	971	558	358	193	2	14	11
AC007240.1	0	0	0	0	0	0	0	0	0	0	0	0	0	0	0	0	0	0	0	0	0	0	0	0	0	1	0	0	0	0	0
AC007326.4	0	0	0	0	0	0	0	0	0	0	0	0	0	0	0	0	0	0	0	0	0	0	0	0	0	0	0	0	0	0	0
AC007375.2	0	0	0	0	0	3	0	0	0	1	0	0	0	0	1	0	0	2	4	0	0	0	0	0	1	0	0	0	0	0	0
AC007731.5	0	0	0	0	0	0	0	0	0	0	0	0	0	0	0	0	0	0	0	0	0	0	0	0	0	0	0	0	0	0	0
AC007906.2	0	0	0	0	0	1	1	3	0	2	0	0	0	0	0	0	0	0	0	0	0	1	0	0	48	1	0	0	0	0	0
AC007998.2	0	0	0	0	0	12	0	12	0	8	4	0	4	0	0	0	3	0	23	0	0	7	0	12	10	0	0	3	0	0	4
AC008073.3	0	0	0	0	0	0	2	0	0	17	1	0	7	0	0	0	0	0	0	0	0	2	0	40	0	0	16	0	0	0	0
AC008162.2	0	0	0	0	0	0	0	0	0	0	0	0	0	0	0	0	0	0	0	0	0	0	0	0	0	0	0	0	0	0	0
AC008393.2	0	0	0	0	0	0	0	0	0	0	0	0	0	0	0	0	0	0	0	0	0	0	0	0	0	1	0	0	0	0	0
AC008403.1	0	0	0	0	0	0	1	5	0	11	0	0	0	0	2	0	0	7	0	0	0	0	0	0	6	0	0	3	0	0	8
AC008481.3	0	0	0	8	0	0	0	0	0	0	0	0	0	0	0	2	0	0	0	0	0	0	0	0	0	0	0	0	0	0	0
AC008537.1	0	0	0	0	0	0	0	0	0	0	2	1	9	0	0	0	0	0	0	0	0	0	0	0	0	0	0	1	0	0	0
AC008575.1	2	0	0	0	0	63	4	32	0	33	4	0	30	0	0	0	0	108	133	0	3	66	0	163	219	3	5	10	0	0	12
AC008687.1	0	0	0	0	0	0	0	0	0	0	0	0	0	0	0	0	0	0	0	0	0	0	0	0	0	0	0	0	0	0	0
AC008687.4	0	0	0	0	0	0	0	0	0	0	0	0	0	0	0	0	0	0	0	0	0	0	0	0	2	0	0	0	0	0	2
AC008687.8	0	0	0	0	0	0	0	0	0	0	0	0	0	0	0	0	0	0	0	0	0	0	0	0	0	0	0	0	0	0	0
AC008695.1	0	0	0	0	0	8	2	2	0	17	1	0	5	0	0	0	0	0	0	0	0	1	0	87	4	0	18	0	0	0	0
AC008750.8	1	0	2	1	0	9	0	0	0	4	2	1	1	0	0	0	0	24	11	0	0	15	8	24	40	1	0	0	0	0	0
AC008758.1	0	0	0	0	0	0	0	3	0	0	0	0	0	0	0	0	0	0	0	0	0	7	0	0	12	0	18	0	0	0	0
AC008758.4	0	0	0	0	0	0	0	1	0	0	0	0	0	0	0	0	0	0	0	0	0	0	0	2	1	1	0	0	0	0	0
AC008758.5	0	0	0	0	0	0	0	0	0	0	0	0	4	0	0	0	0	0	0	0	0	0	0	0	0	0	0	0	0	0	0
AC008758.6	0	0	0	0	0	0	0	0	0	5	0	0	1	0	0	0	0	0	0	0	0	0	0	1	1	0	0	0	0	0	0
AC008763.2	0	4	0	6	0	313	32	28	0	45	6	0	64	0	1	127	4	76	79	13	1	421	0	887	221	31	233	21	0	0	8
AC008763.3	0	11	3	28	0	204	229	119	3022	146	34	1	59	1	12	0	14	258	168	19	14	398	1	959	660	229	220	68	0	5	25
AC008764.1	0	0	0	0	0	0	1	1	0	12	1	0	3	0	1	1	1	0	0	0	0	0	0	0	2	0	0	0	0	0	1
AC008764.4	3	2	0	15	0	12	0	6	0	12	1	0	2	0	11	0	2	7	1	3	0	20	0	3	16	0	3	14	0	0	1
AC008770.2	0	0	0	0	0	5	0	3	0	6	1	0	3	0	2	0	0	37	0	0	1	49	0	64	10	0	33	0	0	0	17
AC008770.3	1	0	0	0	0	0	0	2	1	1	0	0	0	0	0	0	0	1	0	0	0	2	0	3	4	0	1	0	0	0	0
AC008878.1	0	0	0	0	0	0	0	0	0	0	0	0	0	0	0	0	0	0	0	0	0	0	0	0	0	0	0	0	0	0	0
AC008878.2	0	0	0	0	0	3	1	1	0	0	1	0	0	0	0	2	0	0	0	0	0	0	1	0	7	0	0	7	0	0	0
AC008878.3	0	0	60	2	1	4	2	19	0	32	2	0	15	0	4	0	2	26	49	0	1	0	2	26	79	1	5	10	0	0	4
AC008982.1	4	0	0	0	0	14	1	4	0	12	2	0	10	0	5	0	1	2	0	3	7	13	1	4	26	0	11	1	1	0	1
AC009086.2	0	0	0	0	0	0	0	0	0	0	0	0	0	0	0	0	0	0	0	0	0	0	0	0	0	0	0	0	0	0	0
AC009119.2	0	0	0	0	0	0	0	0	0	0	0	0	0	0	0	0	0	0	0	0	0	0	0	0	0	0	0	0	0	0	0
AC009133.6	1	4	24	1	1	48	0	17	0	6	0	0	17	0	0	0	0	5	0	0	2	36	0	405	119	6	22	1	0	0	10
AC009163.2	0	0	0	0	0	0	0	0	0	0	0	0	0	0	0	0	0	0	0	0	0	0	0	0	3	0	0	0	0	0	0
AC009163.4	0	0	0	0	0	0	0	0	0	0	0	0	0	0	0	0	0	0	0	0	0	1	0	0	1	0	0	1	1	0	1
AC009336.2	0	0	0	0	0	0	0	0	0	1	0	0	0	0	1	0	0	0	0	0	0	0	0	0	0	0	0	0	0	0	0
AC009690.1	0	0	0	0	0	0	0	2	0	0	0	0	6	0	0	0	0	0	0	1	0	26	0	0	15	0	1	0	0	0	0
AC009690.3	0	0	0	0	0	0	0	0	0	0	0	0	0	0	0	0	0	0	0	0	0	0	0	0	9	0	0	0	0	0	0
AC009779.3	1	0	0	0	0	1	0	3	0	1	2	0	0	0	2	0	0	0	1	0	0	6	0	3	7	0	8	2	0	0	2
AC010132.3	2	0	0	16	0	193	22	41	544	113	8	0	37	0	12	0	10	49	17	8	15	479	0	794	389	29	115	22	0	0	7
AC010255.3	0	0	0	0	0	0	0	1	0	0	0	0	0	0	0	0	0	0	0	0	0	0	0	0	17	0	0	0	1	0	0
AC010319.2	0	0	0	0	0	0	0	0	0	0	0	0	0	0	0	0	0	0	0	0	0	0	0	0	0	0	0	0	0	0	0
AC010323.1	0	8	0	0	0	96	3	37	44	36	2	0	19	0	7	0	4	43	39	2	2	261	2	235	416	43	193	13	0	4	1
AC010325.1	0	0	0	0	0	0	0	0	0	0	0	0	0	0	0	0	0	0	0	0	0	0	0	0	0	0	0	0	0	0	0
AC010326.2	0	0	0	0	0	0	0	0	1	0	0	0	1	0	0	0	0	0	2	0	0	1	0	0	4	0	0	0	0	0	0
AC010327.1	0	0	0	0	0	0	0	0	0	0	0	0	0	0	0	0	0	0	0	0	0	0	0	0	0	1	0	0	0	0	0
AC010422.3	0	0	0	0	0	42	32	30	716	72	9	1	17	0	10	0	1	126	14	11	4	477	3	169	208	48	35	40	0	7	11
AC010422.5	0	0	0	0	0	11	0	0	0	0	0	0	7	0	1	0	0	0	0	1	0	0	0	0	1	27	4	0	0	0	0
AC010422.6	0	0	6	0	0	8	17	21	0	21	6	10	32	0	1	0	1	4	38	13	33	87	0	226	106	20	64	8	0	0	4
AC010463.1	0	0	1	0	0	0	0	10	0	2	1	0	3	0	1	0	0	0	0	0	0	0	0	0	1	1	2	0	0	0	0
AC010522.1	0	0	1	0	0	0	0	0	0	0	1	0	0	0	0	0	0	0	0	0	0	0	0	1	0	0	0	0	0	0	0
AC010531.1	0	0	0	0	0	0	14	0	0	0	0	0	0	0	2	0	0	0	0	0	0	112	0	0	12	0	7	0	0	0	0
AC010542.3	0	0	0	0	0	0	3	0	0	0	0	0	0	0	0	0	0	0	0	0	0	14	0	11	4	3	0	0	0	0	0
AC010547.4	0	0	0	0	0	0	7	6	0	5	0	0	4	0	0	0	0	0	0	0	0	3	0	0	21	13	0	0	0	0	0
AC010615.4	0	1	0	0	0	0	2	10	0	11	0	0	21	0	0	0	0	0	28	0	0	138	0	50	53	0	8	0	0	0	0
AC010616.1	0	0	0	0	0	53	0	1	0	6	4	0	0	0	0	0	1	55	9	4	2	21	10	51	87	164	1	1	0	0	12
AC010619.1	0	0	0	0	0	0	0	0	0	0	0	0	0	0	0	0	0	0	0	0	0	0	0	0	0	0	0	0	0	0	0
AC010646.1	0	0	0	0	0	0	0	0	0	1	0	0	0	0	0	0	0	0	0	0	0	0	0	0	2	0	0	0	0	0	0
AC011005.1	0	0	0	0	0	0	0	0	0	2	0	0	1	0	0	0	0	0	0	0	0	0	0	0	1	2	0	0	0	0	0
AC011195.2	0	0	0	0	0	0	0	0	0	0	0	0	0	0	0	0	0	0	0	0	0	0	0	0	0	0	0	0	0	0	0
AC011448.1	3	4	0	2	0	565	102	105	1261	167	89	3	92	0	2	0	10	667	260	74	15	711	21	1345	1504	189	318	54	1	4	24
AC011452.1	0	0	0	0	0	0	0	0	0	1	0	0	0	0	0	0	0	1	0	0	0	0	0	6	0	7	0	0	0	0	0
AC011455.2	0	0	0	0	0	8	9	0	0	2	0	0	1	0	0	2	0	0	0	1	0	0	0	0	3	0	0	4	0	0	0
AC011462.1	3	0	1	0	0	56	25	20	300	16	4	1	17	0	6	0	15	9	245	24	8	109	1	378	130	17	27	41	1	2	4
AC011473.4	0	1	0	0	0	20	6	41	4229	119	2	0	131	0	0	0	81	184	357	0	0	290	3	311	338	4	10	233	0	1	21
AC011479.1	0	0	0	0	0	0	0	0	0	0	0	0	0	0	0	0	0	0	0	0	0	0	0	0	0	1	0	0	0	0	0
AC011498.4	1	0	0	0	0	8	25	8	0	8	1	0	6	0	1	0	1	1	11	0	1	0	0	24	11	5	4	5	0	0	2
AC011499.1	0	0	0	0	0	3	0	0	0	0	0	0	0	0	0	0	0	7	5	0	0	0	0	0	9	0	0	2	0	0	0
AC011511.1	0	2	0	0	0	19	2	4	0	6	1	0	0	0	0	0	0	4	0	0	1	44	0	10	23	28	49	0	0	3	0
AC011511.4	0	0	0	2	0	4	0	8	0	4	1	0	0	0	0	0	0	0	0	2	0	6	0	24	43	20	9	0	0	0	0
AC011530.1	0	0	0	0	0	0	1	0	0	0	0	0	0	0	0	0	0	0	0	0	0	0	0	0	0	0	0	0	0	0	0
AC012184.2	0	1	2	2	0	3	1	10	0	31	4	0	13	1	0	0	0	1	2	0	0	10	1	5	40	0	2	0	0	0	4
AC012254.2	0	0	0	0	0	9	0	14	1	51	3	17	32	1	0	0	6	24	41	1	0	82	0	16	100	3	21	2	0	1	2
AC012309.1	1	0	0	0	0	12	2	8	614	13	7	0	1	0	8	0	10	45	0	1	0	61	1	183	56	0	34	9	0	0	9
AC012314.9	0	0	0	0	0	0	0	0	0	0	0	0	0	0	0	0	0	0	0	0	0	0	0	0	0	0	0	0	0	0	0
AC012531.3	0	0	0	0	0	0	0	0	0	0	0	0	0	0	0	0	0	0	0	0	0	0	0	0	0	0	0	0	0	0	0
AC012651.1	0	0	0	0	0	3	4	5	0	7	0	0	1	0	4	0	0	98	0	0	0	121	0	3	26	0	0	1	0	1	0
AC013269.1	0	0	0	0	0	0	0	0	0	0	0	0	0	0	0	0	0	0	0	0	0	0	0	0	0	0	0	0	0	0	0
AC013271.1	0	0	0	0	0	0	0	0	0	0	0	0	0	0	0	0	0	0	0	0	0	0	0	0	0	0	0	0	0	0	0
AC013394.1	3	4	0	1	0	95	1031	193	0	105	17	0	88	0	31	0	25	181	125	8	149	205	0	1264	649	25	268	80	0	1	20
AC013470.2	0	0	0	0	0	0	0	0	0	0	0	0	0	0	0	0	0	0	0	0	0	0	0	0	17	0	0	0	0	0	0
AC015688.5	0	0	0	0	0	0	0	0	0	0	0	0	0	0	0	0	0	0	0	0	0	0	0	0	0	0	0	0	0	0	0
AC015802.6	0	0	0	0	0	72	16	30	1	1	2	0	12	0	0	0	4	3	0	0	0	220	1	38	82	1	62	6	0	0	15
AC015813.2	0	0	0	0	0	38	7	13	0	19	3	0	8	0	3	0	4	18	38	26	0	129	0	159	166	5	64	12	0	0	1
AC017083.3	0	0	0	0	0	0	4	39	0	13	2	0	3	0	0	0	1	0	3	0	14	59	0	1	22	4	24	2	0	0	0
AC018512.1	0	0	0	0	0	2	31	2	472	3	1	1	1	0	0	0	1	0	5	2	0	111	0	5	168	0	85	0	0	0	1
AC018523.2	2	14	0	5	0	51	5	28	0	70	8	0	28	0	5	0	1	9	12	1	143	115	1	91	150	11	60	2	2	0	11
AC018709.1	0	0	0	0	0	0	0	0	0	0	0	0	0	0	0	0	0	3	0	0	0	0	0	0	0	0	0	0	0	0	0
AC018755.2	0	0	0	0	0	24	54	11	0	4	0	0	10	0	0	0	0	29	0	6	5	1	0	1	11	27	1	11	0	0	0
AC019117.3	0	0	1	0	0	0	2	2	0	5	0	0	4	0	4	0	7	2	0	1	0	12	0	194	11	0	27	0	0	0	0
AC020636.2	0	0	0	0	0	0	0	0	0	0	0	0	0	0	0	0	0	0	0	0	0	0	0	0	0	3	0	0	0	0	0
AC020909.1	0	0	0	0	0	0	0	0	0	0	0	0	0	0	0	0	0	0	4	0	0	7	0	0	0	1	0	0	0	0	0
AC020915.2	0	0	0	0	0	0	0	0	0	0	1	0	0	0	0	0	0	0	1	0	0	0	0	0	1	0	1	0	0	0	0
AC020922.1	0	0	0	0	0	0	0	0	0	0	0	0	0	0	0	0	0	0	13	0	0	0	0	26	18	0	0	0	0	0	0
AC021072.1	0	0	0	0	0	0	0	0	0	0	0	0	0	0	0	0	0	0	0	0	0	0	0	0	0	0	0	0	0	0	0
AC022335.1	0	0	0	0	0	1	0	0	0	0	0	0	0	0	0	0	0	0	0	0	0	0	0	0	0	0	0	0	0	0	0
AC022384.1	1	0	1	0	0	0	10	2	0	8	3	0	2	0	4	0	3	0	0	0	1	26	1	13	43	1	8	6	0	0	5
AC022400.6	0	0	0	0	0	1	0	2	0	0	0	0	0	0	0	0	0	0	0	0	0	0	0	0	1	0	0	0	0	0	0
AC022826.2	3	1	0	0	0	50	37	28	82	40	2	0	39	1	4	0	10	4	106	7	19	26	2	21	209	0	4	16	0	0	3
AC023055.1	2	10	1	0	0	53	8	52	0	98	16	10	57	0	9	0	5	152	31	17	2	516	13	399	296	19	286	14	4	97	13
AC023509.3	0	0	0	0	0	0	0	0	0	0	0	0	0	0	0	0	0	0	0	0	0	0	0	0	2	2	0	0	0	0	0
AC024592.3	0	0	0	0	0	96	16	18	0	22	12	1	38	0	1	0	14	785	293	5	4	194	1	213	328	442	1	20	0	1	2
AC024940.1	0	0	0	0	0	0	0	0	0	0	0	0	0	0	1	0	0	0	0	0	0	0	0	0	0	2	0	0	3	0	0
AC024940.6	0	0	0	0	0	4	1	7	0	5	1	0	1	0	4	0	0	2	6	0	0	16	0	46	49	3	12	0	0	0	3
AC025165.3	0	0	0	0	0	18	1	8	0	8	0	0	0	0	0	0	3	3	9	0	0	4	0	67	83	0	10	3	0	4	1
AC025263.2	0	0	0	0	0	2	4	1	0	3	0	1	4	0	0	0	1	2	0	0	0	0	0	0	7	0	12	0	0	0	0
AC025283.2	0	0	0	0	0	0	0	7	1819	12	2	0	14	0	2	0	0	0	15	0	0	0	0	23	24	0	0	0	0	0	0
AC025287.4	0	0	0	0	0	0	0	0	0	0	0	0	0	0	0	0	0	0	0	0	0	0	0	0	0	0	0	0	0	0	0
AC025594.2	0	0	0	0	0	0	0	0	0	0	0	0	0	0	0	0	0	0	0	0	0	0	0	0	0	0	0	0	0	0	0
AC026461.4	0	0	0	0	0	0	0	0	0	0	0	0	0	0	0	0	0	0	0	0	0	0	0	0	1	0	0	0	0	0	0
AC026464.1	0	0	0	0	0	1	0	0	0	6	0	0	0	0	0	0	0	0	0	0	0	0	0	0	0	0	0	0	0	0	0
AC026464.3	0	0	0	0	0	0	0	0	0	0	0	0	0	0	0	0	0	0	0	0	0	0	0	0	4	0	0	0	0	0	0
AC026464.4	2	0	0	2	0	9	7	32	0	3	6	0	17	0	5	1	1	29	14	0	3	87	1	4	120	15	32	6	0	0	0
AC026786.1	4	0	0	0	0	1	0	3	0	1	0	0	15	0	0	0	0	0	0	0	0	0	0	6	25	0	0	0	0	0	0
AC026954.2	5	239	30	88	0	161	85	103	13	72	27	1	133	0	21	231	17	76	360	34	37	503	6	673	699	15	110	157	0	2	31
AC027796.3	0	0	0	0	0	0	0	0	0	0	0	0	1	2	3	0	0	0	0	0	2	1	0	6	7	1	0	0	0	0	0
AC034102.2	5	4	0	0	0	13	23	9	1	26	12	0	14	1	0	0	1	25	0	2	0	84	3	81	77	3	6	3	0	0	0
AC036214.3	37	30	211	6	367	66	63	182	10	104	40	8	93	1	27	209	4	263	50	44	114	332	1	172	830	13	219	46	4	1027	102
AC037459.1	0	0	0	0	0	0	0	0	0	0	1	0	0	0	0	0	0	1	1	0	0	0	0	0	0	0	0	0	0	0	0
AC040162.1	1	56	16	3	0	138	29	113	1	105	25	0	43	0	34	0	6	182	144	21	160	1795	0	1156	727	25	378	54	0	5	13
AC046185.1	0	0	0	0	0	44	33	74	116	76	21	1	45	5	23	267	8	73	104	15	5	312	5	157	318	0	218	98	0	1	29
AC048338.1	1	4	0	0	30	58	8	36	35	37	3	1	17	0	16	0	3	11	10	3	4	271	1	454	278	33	32	8	0	0	4
AC051649.2	0	0	0	0	0	0	0	0	0	0	0	0	0	0	0	0	0	0	0	0	0	0	0	0	0	0	0	0	0	0	0
AC055811.2	0	0	0	0	0	0	6	2	0	9	0	0	0	0	1	0	0	0	0	0	0	0	0	0	0	0	0	47	0	0	0
AC058822.1	1	0	0	0	0	6	17	20	0	5	1	0	14	0	6	0	0	8	9	0	10	12	2	163	38	7	0	1	0	1	6
AC064853.2	0	0	0	0	0	0	0	0	0	0	0	0	0	0	0	0	0	0	0	0	0	0	0	0	0	0	0	0	0	0	0
AC067968.1	0	0	0	0	0	0	0	7	0	2	0	0	1	0	1	0	0	6	0	2	1	0	0	31	33	0	3	2	0	0	1
AC068234.1	0	0	0	0	0	1	0	9	0	1	0	0	0	0	1	0	0	9	0	0	0	0	0	0	9	0	3	0	0	4	0
AC068533.4	0	0	0	0	0	3	3	4	0	26	11	0	5	0	28	0	0	107	11	2	2	91	0	21	139	3	30	71	0	3	1
AC068547.1	0	0	0	0	0	8	3	22	0	9	4	0	25	0	1	0	4	7	14	1	0	15	1	15	59	3	31	13	0	0	0
AC068580.4	2	1	0	0	0	17	6	21	0	43	3	0	22	0	1	0	0	0	22	138	2	46	0	67	114	0	8	20	1	0	5
AC068631.2	0	0	0	0	0	0	0	0	0	0	0	0	0	0	0	0	0	0	0	0	0	0	0	0	2	0	0	0	0	0	0
AC068775.1	0	0	0	0	0	0	1	1	0	0	0	0	0	0	0	0	0	0	0	0	0	0	0	0	6	0	0	0	0	0	0
AC068790.8	0	0	0	0	0	0	0	1	0	1	2	0	0	1	1	0	0	0	0	2	0	0	0	0	0	0	0	0	0	0	0
AC068896.1	0	0	0	0	0	1	0	0	0	0	0	0	0	0	0	0	0	0	0	0	0	0	0	0	0	0	0	0	0	0	0
AC068946.1	0	0	0	0	0	13	0	0	1	9	1	0	5	0	1	0	0	3	0	0	4	83	0	24	73	0	76	1	0	0	0
AC069257.3	0	0	0	0	0	0	0	0	0	0	0	0	0	0	0	0	0	0	0	0	0	0	0	0	0	0	0	0	0	0	0
AC069368.1	0	0	0	0	0	0	8	11	0	2	0	0	3	0	0	0	0	0	0	1	0	1	0	0	2	0	0	1	0	0	0
AC069503.2	0	2	0	0	0	33	20	28	28	24	2	0	14	0	5	0	9	0	15	0	3	129	1	42	215	6	102	7	0	0	2
AC073082.1	0	1	0	0	0	0	2	0	0	1	0	0	23	0	1	0	0	0	0	0	0	3	0	2	3	2	0	0	0	0	0
AC073111.3	0	0	0	0	0	0	0	0	0	0	0	0	0	0	0	0	0	0	0	0	0	0	0	0	0	0	1	0	0	0	0
AC073264.3	0	0	0	0	0	1	0	0	0	0	0	0	0	0	0	0	0	0	0	0	0	0	0	0	0	0	0	0	0	0	0
AC073508.2	3	3	1	0	0	29	38	52	0	83	9	0	64	0	11	12	4	17	38	4	284	359	1	236	438	4	87	11	3	6	8
AC073610.2	6	0	1	1	0	25	8	25	1	15	2	0	6	0	2	111	0	0	1	15	24	80	0	56	171	1	1	13	0	0	4
AC073612.1	0	0	0	0	0	0	0	0	0	1	0	0	0	0	0	0	1	0	0	0	0	0	0	0	0	0	1	0	0	0	1
AC073896.1	2	0	0	0	0	34	0	2	961	12	0	0	0	0	0	0	0	29	2	0	0	120	2	124	101	0	74	0	0	0	0
AC074143.1	0	0	0	0	1	5	0	0	0	2	0	0	1	0	3	0	0	0	3	0	1	9	0	1	17	1	3	0	0	0	0
AC078927.1	15	15	0	0	0	308	26	141	0	154	10	1	144	0	20	0	18	89	109	122	37	764	0	769	740	44	458	26	1	0	13
AC079447.1	0	0	0	0	0	21	49	20	0	15	1	0	45	0	1	0	9	14	104	0	0	18	0	277	116	0	28	2	1	0	0
AC079594.2	0	0	0	0	0	1	0	0	0	4	1	0	26	0	8	0	0	0	28	1	0	0	0	2	12	0	1	4	0	0	1
AC083800.1	0	0	0	0	0	0	0	0	0	0	0	0	0	0	0	0	0	0	0	0	0	0	0	0	0	0	0	0	0	0	0
AC084337.2	0	0	0	0	0	18	0	0	0	0	0	0	0	0	1	0	1	0	0	0	0	0	0	6	16	1	0	0	0	0	0
AC087289.3	3	0	0	0	0	9	6	11	0	2	5	0	3	0	13	17	2	2	3	8	3	65	2	70	123	6	12	13	0	1	5
AC087498.1	0	0	0	0	0	0	0	0	0	0	0	0	0	0	0	0	0	0	0	0	0	0	0	0	0	0	0	0	0	0	0
AC087632.1	0	0	0	0	0	0	0	0	0	0	0	0	0	0	0	0	0	0	0	0	0	0	0	0	0	0	0	0	0	0	0
AC090004.1	0	0	0	0	0	0	0	2	0	0	0	0	0	0	0	0	1	0	0	0	0	0	0	7	0	1	0	0	0	0	0
AC090227.1	8	26	169	0	0	3	17	11	0	7	8	1	1	0	7	0	0	0	2	2	1	11	0	47	25	0	3	12	1	9	18
AC090360.1	1	0	0	0	0	0	1	0	0	0	0	0	0	0	0	0	0	0	2	0	0	19	0	0	7	0	0	0	0	0	1
AC090527.2	0	0	0	0	0	0	0	0	0	0	0	0	0	0	0	0	0	0	0	0	0	0	0	0	0	0	0	0	0	0	0
AC091167.3	0	0	0	0	0	0	0	0	0	0	0	0	0	0	0	0	0	0	0	0	0	0	0	0	0	0	0	0	0	0	0
AC091167.7	0	0	0	0	0	0	1	0	0	0	0	0	0	0	0	0	0	0	0	0	0	0	0	0	0	0	1	0	0	0	0
AC091551.1	4	3	0	8	0	7	4	50	0	58	1	2	29	0	17	0	5	9	44	0	1	22	0	59	97	0	16	3	2	0	10
AC091959.3	1	0	0	0	0	17	20	56	0	51	9	0	22	0	14	0	6	25	15	2	1	32	1	18	85	0	26	7	0	0	5
AC091980.2	0	0	0	0	0	0	0	0	0	0	0	0	0	0	0	0	0	0	0	0	0	0	0	0	0	0	0	0	0	0	0
AC092017.3	0	0	0	0	0	0	0	0	0	0	0	0	0	0	0	0	0	0	0	0	0	0	0	0	0	0	0	0	0	0	0
AC092042.3	0	0	0	0	0	3	0	0	0	7	0	0	0	0	0	0	0	0	0	0	0	9	0	0	3	0	0	0	0	0	0
AC092073.1	0	0	0	0	0	1	0	0	0	0	0	1	0	0	0	0	0	0	0	2	1	5	0	0	36	0	1	0	0	0	0
AC092111.3	0	0	0	0	0	7	0	0	0	4	0	0	0	0	0	0	0	0	0	0	0	0	0	0	3	3	0	0	0	0	0
AC092143.1	0	0	0	0	0	2	0	0	0	0	0	0	0	0	0	0	4	3	0	1	0	0	0	24	9	27	0	0	0	0	0
AC092329.3	0	0	0	0	0	0	0	1	0	4	1	0	0	0	0	0	0	0	0	0	0	0	0	0	9	0	0	0	0	0	0
AC092442.1	0	0	0	0	0	0	0	0	0	0	0	0	0	0	0	0	0	0	0	0	0	0	0	0	0	0	0	0	0	0	0
AC092587.1	0	16	0	0	0	21	49	14	0	16	0	0	29	0	1	0	6	10	94	0	0	3	0	72	96	6	21	2	0	0	0
AC092647.5	6	0	0	0	0	34	0	2	1	0	1	0	3	0	1	0	0	3	6	1	1	20	0	42	50	14	52	8	0	0	6
AC092718.3	0	0	0	0	0	4	0	0	0	0	0	0	0	0	0	0	0	0	0	0	2	0	0	0	6	0	0	0	0	0	1
AC092718.8	0	0	0	0	0	4	0	0	0	0	0	0	0	0	0	0	0	0	0	0	2	0	0	0	0	0	0	0	0	0	0
AC092821.1	0	0	0	0	0	0	0	0	0	0	0	0	0	0	0	0	0	0	0	0	0	0	0	0	0	0	0	0	0	0	0
AC092835.1	0	0	0	0	0	2	0	1	0	0	0	0	0	0	0	0	0	1	2	0	0	0	0	0	1	0	0	0	0	0	0
AC093155.3	0	0	0	0	0	0	0	6	0	1	0	0	2	0	0	0	0	0	14	0	0	0	0	0	2	0	0	0	0	0	0
AC093227.2	0	0	0	0	0	0	0	1	0	5	0	0	0	0	0	0	0	0	0	0	0	0	0	0	22	0	0	0	0	0	0
AC093423.3	0	0	0	0	0	0	0	0	0	4	0	0	0	0	0	0	0	0	0	0	0	0	0	0	11	1	0	0	0	0	0
AC093525.1	0	0	0	0	0	0	0	0	0	0	0	0	1	0	0	0	0	0	0	0	0	1	0	0	0	0	0	0	0	0	0
AC093525.2	17	98	2	61	1	513	398	471	19069	445	48	5	418	7	160	110	239	339	2492	373	1096	3077	40	3641	4251	139	447	663	6	49	55
AC093668.1	0	0	0	0	0	0	0	1	0	1	0	0	0	0	0	0	0	0	0	0	0	0	0	0	1	0	0	1	0	0	0
AC093899.2	0	0	0	0	0	0	1	1	0	4	0	0	4	0	0	0	0	0	0	0	0	0	0	0	1	0	0	0	0	0	0
AC096887.1	1	0	0	4	0	0	0	3	0	2	0	0	0	0	0	0	0	0	0	0	0	7	0	0	2	0	0	0	0	0	0
AC097637.1	0	1	0	0	0	0	0	0	0	0	1	0	0	0	0	0	0	0	0	0	0	0	0	3	0	0	0	2	0	0	1
AC098484.3	0	0	0	0	0	0	0	6	0	12	0	0	2	0	1	0	0	0	0	0	1	2	0	1	13	0	20	3	0	0	1
AC098650.1	0	0	0	0	0	0	0	0	0	0	0	0	1	0	0	0	0	0	0	0	0	0	0	0	0	0	0	0	1	2	0
AC098850.4	0	0	0	0	0	0	1	0	0	0	0	0	0	0	0	0	0	0	0	0	0	4	0	0	4	0	0	0	0	0	0
AC099489.1	0	0	0	0	0	7	14	28	0	2	0	0	5	0	1	0	0	2	3	2	0	16	1	14	14	0	4	1	0	0	2
AC099518.3	0	0	0	0	0	0	0	0	0	12	0	0	0	0	0	0	0	0	0	0	0	0	0	0	0	0	0	2	0	0	0
AC099811.2	0	19	4	1	0	2	13	5	0	5	0	0	13	0	1	0	2	1	18	1	0	23	0	22	41	0	11	0	0	0	0
AC099850.2	0	1	0	0	0	0	0	0	0	0	0	0	0	0	0	0	0	0	0	0	0	0	0	0	0	1	0	0	0	0	0
AC100868.1	0	0	0	0	0	0	0	0	0	0	0	0	0	0	0	0	0	0	0	0	0	0	0	0	0	0	0	0	0	0	0
AC104109.3	2	0	0	4	0	77	100	56	0	132	9	2	80	0	4	0	4	41	62	7	34	130	11	17	202	2	51	46	0	0	4
AC104304.1	0	0	0	0	0	0	0	0	0	0	0	0	0	0	0	0	0	0	0	0	0	0	0	0	0	0	0	0	0	0	0
AC104452.1	0	0	0	0	0	12	4	8	3380	9	4	1	11	0	6	0	2	0	1	1	1	23	0	353	139	4	82	3	0	0	3
AC104532.1	0	0	0	0	0	0	0	0	0	0	0	0	0	0	0	1	0	8	0	0	0	0	0	0	0	0	0	0	0	0	0
AC104581.2	0	0	0	0	0	0	0	0	2	0	0	0	0	0	0	0	0	0	0	0	0	0	0	0	2	0	0	0	0	0	0
AC104662.2	0	0	0	0	0	0	0	0	0	0	0	0	0	0	0	0	0	0	0	0	0	0	0	0	0	0	0	0	0	0	0
AC104836.1	0	0	0	0	0	0	0	0	0	0	0	0	0	0	0	0	0	0	0	0	0	0	0	0	0	0	0	0	0	0	0
AC105052.1	0	0	0	0	0	0	0	0	0	0	0	0	0	0	0	0	0	0	0	0	0	0	0	0	0	0	0	0	0	0	0
AC105052.3	0	16	0	0	0	9	23	8	21	27	2	0	9	0	17	0	9	27	51	0	104	20	0	98	85	0	7	21	0	0	12
AC106782.1	0	0	0	0	0	0	0	0	0	0	0	0	0	0	0	0	0	0	0	0	0	0	0	0	0	0	0	0	0	0	0
AC106886.5	0	0	0	0	0	1	0	0	0	0	0	0	0	0	0	0	0	0	0	0	0	0	0	0	0	0	0	0	0	0	0
AC107871.1	0	15	1	0	0	39	14	36	221	106	7	1	25	3	9	0	7	36	27	161	57	342	0	611	1854	6	80	10	0	3	5
AC108488.2	0	0	0	0	0	42	0	4	0	10	0	0	11	0	29	0	1	0	0	0	2	2	0	82	71	0	0	0	0	0	1
AC108941.2	0	0	0	0	0	0	0	4	0	15	0	0	7	0	7	0	0	0	0	0	0	2	0	42	115	0	6	0	0	0	0
AC109583.3	0	0	0	0	0	0	0	0	0	0	0	0	0	0	0	0	0	0	0	0	0	0	0	0	0	0	0	0	0	0	0
AC110275.1	0	0	0	0	0	2	1	5	0	10	0	0	8	0	56	0	0	0	0	0	0	11	0	2	16	0	2	0	0	0	0
AC112229.3	0	0	0	0	0	0	0	0	0	0	0	0	0	0	0	0	0	0	0	0	0	0	0	0	0	0	0	0	0	0	0
AC112484.1	0	0	0	0	0	0	0	0	0	0	0	0	0	0	0	0	0	0	0	0	0	0	0	0	0	0	0	0	0	0	0
AC113554.1	0	0	0	0	0	0	0	0	0	2	0	0	0	0	0	0	0	0	0	0	0	0	0	0	0	0	0	0	0	0	0
AC114296.1	0	0	0	0	0	0	0	0	0	0	0	0	0	0	0	0	0	0	0	0	0	0	0	0	0	0	0	0	0	0	0
AC114490.2	0	0	0	0	0	46	4	21	0	96	3	0	52	0	20	0	3	2	9	0	1	120	0	94	138	3	109	6	0	1	12
AC115220.1	0	0	0	0	0	0	0	0	0	0	0	0	0	0	0	0	0	0	0	0	0	0	0	0	0	1	0	0	0	0	0
AC116366.3	2	0	41	0	0	4	0	4	4343	0	0	0	13	0	1	0	1	0	0	0	1	9	0	13	56	7	6	0	0	0	0
AC116565.1	0	0	0	0	0	0	0	0	0	0	0	0	0	0	0	0	0	0	0	0	0	0	0	0	1	0	0	0	0	0	0
AC117457.1	0	0	0	0	0	0	0	0	0	0	0	0	1	0	0	0	0	0	0	0	0	0	0	0	0	0	0	0	0	0	0
AC118470.1	0	0	0	0	0	0	0	0	0	0	0	0	0	0	0	0	0	0	0	0	0	0	0	0	0	0	0	0	0	0	0
AC118553.2	0	0	1	0	0	27	45	34	1	28	6	1	45	0	11	0	2	8	102	0	1	65	0	660	113	2	84	4	0	0	6
AC119396.1	0	0	1	0	0	0	0	2	0	0	0	0	0	0	0	0	0	0	0	0	0	0	0	0	0	2	0	0	0	0	1
AC119674.2	0	0	0	0	0	23	0	10	0	12	1	0	14	2	0	0	1	0	8	0	0	11	0	189	29	0	2	0	0	0	0
AC120057.3	0	0	0	0	0	0	0	2	0	1	0	0	0	0	0	0	0	0	0	0	0	0	0	1	1	0	0	2	0	0	0
AC124312.1	0	0	0	0	0	8	0	8	0	3	0	0	15	0	4	0	1	0	0	0	0	15	0	0	27	0	2	1	0	0	0
AC126755.2	0	0	0	0	0	0	0	0	0	0	0	0	0	0	0	0	0	0	0	0	0	0	0	0	0	0	0	0	0	0	0
AC129492.3	0	0	0	0	0	1	0	0	0	0	0	0	1	0	0	0	0	1	0	0	0	3	0	0	7	0	0	0	0	0	0
AC131097.2	0	0	1	0	0	0	0	0	0	0	0	0	0	0	0	0	0	0	0	0	0	0	0	0	0	0	0	0	0	0	0
AC131160.1	0	0	0	0	0	0	3	2	0	1	0	0	0	0	3	0	0	0	0	0	0	8	0	100	17	0	3	3	0	0	3
AC133555.3	0	0	0	0	0	0	0	0	0	0	0	0	0	0	0	0	0	0	0	0	0	0	0	0	0	0	0	0	0	0	0
AC135050.2	0	0	0	0	0	12	0	3	1	5	0	0	0	0	0	0	1	0	13	0	1	2	0	107	5	0	5	0	0	1	3
AC135068.1	0	0	0	0	0	0	0	0	0	0	0	0	0	0	0	0	0	0	0	0	0	0	0	0	0	0	0	0	0	0	0
AC135068.3	0	0	0	0	0	0	0	0	0	0	0	0	0	0	0	0	0	0	0	0	0	0	0	0	0	0	0	0	0	0	0
AC135178.2	0	0	0	0	0	0	0	0	0	0	0	0	0	0	0	0	0	0	0	0	0	0	0	0	0	0	0	0	0	0	0
AC135586.2	20	1	6	0	0	47	2	2	0	26	12	0	21	0	17	8	0	0	0	38	8	15	0	20	98	0	220	2	0	0	9
AC136428.1	0	0	0	0	0	0	0	0	0	0	0	0	0	0	0	0	0	0	0	0	0	0	0	0	0	0	0	0	0	0	0
AC137834.1	0	0	0	0	0	2	0	4	0	8	0	0	6	0	1	0	2	0	0	0	0	0	0	0	24	1	1	2	0	0	0
AC138647.1	0	0	0	0	0	0	0	0	0	0	0	0	0	0	0	0	0	0	0	0	0	0	0	0	0	0	0	0	0	0	0
AC138696.1	0	0	0	0	0	0	4	1	0	2	0	0	0	0	0	0	0	0	0	0	0	7	0	0	0	0	1	0	0	0	0
AC138811.2	1	1	1	78	0	538	42	139	374	271	25	1	127	0	20	0	31	824	187	19	4	947	4	945	1158	437	597	113	1	0	10
AC138894.1	1	5	0	0	0	35	17	26	0	33	5	0	13	0	11	0	1	18	6	18	4	200	2	230	197	32	34	2	0	2	2
AC138969.1	0	0	0	0	0	0	0	0	0	0	0	0	0	0	0	0	0	0	0	0	0	0	0	0	0	0	0	0	0	0	0
AC139530.2	0	0	0	0	0	0	0	0	0	0	0	0	0	0	0	0	0	0	0	0	0	0	0	0	0	18	0	0	0	0	0
AC140504.1	0	0	0	0	0	0	0	1	0	0	0	0	5	0	0	0	0	0	0	0	0	0	0	3	17	0	0	0	0	0	0
AC142391.1	0	0	0	0	0	0	0	0	0	0	0	0	0	0	0	0	0	0	0	0	0	0	0	0	0	0	0	0	0	0	0
AC233723.1	0	0	0	0	0	1	0	0	0	0	0	0	0	0	1	0	1	3	2	1	0	4	1	5	6	0	0	0	0	0	0
AC233724.6	0	0	0	0	0	0	0	0	0	0	0	0	0	0	0	0	0	0	0	0	0	0	0	0	1	0	0	0	0	0	1
AC233992.2	0	0	0	0	0	0	0	1	147	0	0	0	5	0	0	0	0	0	1	0	1	7	0	56	87	0	3	0	0	1	0
AC239799.1	0	0	0	0	0	0	0	0	0	0	0	0	0	0	0	0	0	0	0	0	0	0	0	0	0	0	0	0	0	0	0
AC243547.3	0	0	0	0	0	6	1	8	0	20	1	0	9	0	2	0	0	41	19	0	1	116	0	25	52	26	16	0	0	0	2
AC243967.1	0	7	0	0	0	15	3	5	0	26	0	0	11	1	4	0	1	28	8	0	0	0	0	139	97	0	2	12	0	0	0
AC244197.3	0	0	0	0	0	110	76	124	1380	100	4	0	47	0	29	0	77	22	99	12	36	666	0	688	596	20	162	13	1	4	6
AC244517.10	0	0	0	0	0	1	0	0	0	0	0	0	0	0	0	0	0	0	0	0	0	0	0	0	0	0	0	0	0	0	0
AC244517.6	0	0	0	0	0	0	0	0	0	0	0	0	0	0	0	0	0	0	0	0	0	0	0	0	0	0	0	0	1	0	0
AC245033.1	1	18	3	138	2	675	73	172	5479	248	13	0	297	0	15	967	90	624	360	27	19	1568	2	5183	1878	498	353	115	0	10	16
AC245748.1	0	0	0	0	0	0	0	1	0	5	0	0	0	0	0	0	0	0	0	0	1	0	0	0	0	0	0	7	0	0	4
ACAA1	3	2	3	1	1	44	61	106	29	78	11	1	42	1	6	0	48	26	71	15	11	156	1	141	644	8	49	27	2	9	6
ACAA2	1	4	1	0	0	18	10	18	1	45	3	0	31	0	3	0	6	34	2	5	5	36	0	110	373	1	29	4	0	0	13
ACACA	2	1	0	0	0	3	2	12	0	10	5	2	5	0	1	0	3	1	10	1	0	12	0	12	41	1	10	3	0	0	7
ACACB	1	0	0	1	0	1	4	8	36	3	5	1	3	0	2	0	0	2	1	2	0	11	0	10	36	5	10	0	0	4	2
ACAD10	0	0	0	0	0	2	0	5	0	3	5	0	3	0	3	0	0	1	0	1	2	16	0	10	57	10	7	1	0	0	5
ACAD11	0	0	0	0	0	7	10	0	0	5	0	0	0	0	1	0	0	0	0	0	0	6	0	55	68	2	0	0	0	0	0
ACAD8	1	1	1	1	0	6	3	12	24	36	2	0	12	0	6	0	28	4	12	2	7	17	1	15	119	0	8	14	1	2	3
ACAD9	0	0	0	2	0	0	2	5	5	6	1	0	0	6	0	0	1	1	1	0	0	5	0	10	18	0	5	2	0	0	0
ACADL	0	0	0	0	0	2	0	0	0	0	0	0	1	0	0	0	0	0	0	0	0	0	0	0	0	0	0	0	0	0	0
ACADM	12	16	0	10	1	40	32	77	3	188	12	1	46	0	16	0	201	46	267	5	38	47	13	62	562	1	38	132	2	0	26
ACADS	0	3	3	1	1	11	11	27	0	26	16	0	8	1	15	0	3	13	4	12	8	77	0	39	390	2	31	9	0	5	7
ACADSB	1	0	0	0	0	2	0	5	0	2	5	0	1	0	3	0	1	0	1	1	0	2	0	10	45	1	4	1	0	3	1
ACADVL	31	9	15	3	0	66	51	151	82	85	38	2	51	3	37	1	39	45	69	23	24	355	4	203	1375	9	165	35	1	23	22
ACAN	0	0	0	0	0	0	0	0	0	0	0	0	0	0	0	0	0	0	0	0	0	0	0	0	0	1	0	0	0	0	0
ACAP1	0	0	1	0	0	7	11	20	0	1	0	0	10	0	0	0	4	4	0	2	2	8	2	8	27	6	1	3	0	1	2
ACAP2	8	24	6	7	0	90	85	209	1	125	14	3	85	1	28	0	67	56	59	7	12	78	3	80	450	15	65	32	2	1	32
ACAP3	1	2	0	0	0	0	4	15	11	0	9	0	3	0	1	4	1	0	5	2	0	9	1	12	49	4	6	4	2	0	3
ACAT1	3	0	4	0	0	18	5	13	14	16	2	0	6	0	3	0	3	2	1	1	1	13	0	12	62	1	10	0	0	0	0
ACAT2	1	0	0	0	0	5	4	7	1	2	2	0	1	0	7	0	1	1	2	2	1	32	0	18	63	2	10	5	0	4	2
ACBD3	9	3	12	3	3	45	20	91	12	68	24	3	36	1	28	3	34	50	57	7	5	121	3	69	373	4	52	49	2	6	31
ACBD4	0	0	0	1	0	1	1	5	0	4	0	0	1	1	3	0	0	0	1	0	3	8	0	5	46	1	4	0	0	2	3
ACBD5	1	1	2	1	0	12	18	57	20	38	14	0	11	1	16	0	5	7	5	7	5	59	1	51	227	0	50	5	0	2	5
ACBD6	1	0	0	2	0	8	2	11	0	4	3	0	6	0	3	0	1	1	1	1	3	6	0	9	19	4	9	1	0	0	2
ACBD7	0	0	0	0	0	0	0	0	0	0	0	0	0	0	0	0	0	0	0	0	0	0	0	0	4	1	0	0	0	0	0
ACCS	1	0	0	0	0	2	0	1	0	1	2	0	4	0	1	0	0	0	0	0	0	2	0	4	10	0	15	0	0	0	0
ACCSL	0	0	0	0	0	0	0	0	0	0	0	0	0	0	0	0	0	0	0	0	0	0	0	0	0	0	0	0	0	0	0
ACD	0	0	3	0	0	1	3	4	0	1	0	0	0	0	0	0	2	0	1	3	0	9	0	8	25	1	5	0	1	0	0
ACE	0	2	0	1	0	5	5	5	2	57	1	1	2	0	1	0	3	2	4	2	0	0	0	33	344	2	1	2	0	4	0
ACE2	0	52	76	7	0	108	184	133	367	258	5	0	34	1	13	0	14	9	148	204	9	304	2	1542	6452	1	46	18	1	2	5
ACER1	0	0	0	0	0	0	0	2	0	1	0	0	1	0	0	0	1	0	0	0	0	1	0	4	7	1	0	0	0	0	0
ACER2	3	0	0	0	0	10	1	39	11	14	11	0	25	0	10	1	0	5	2	2	4	33	2	10	53	0	24	1	0	0	2
ACER3	1	1	0	1	0	8	4	25	6	30	2	0	13	0	5	0	22	5	18	2	2	27	1	29	121	0	3	13	1	2	0
ACHE	0	4	5	1	0	3	2	9	94	17	2	0	1	1	1	0	1	2	6	2	1	23	0	9	505	0	3	5	0	2	0
ACIN1	20	8	11	15	1	36	32	94	25	42	33	3	23	3	12	4	12	15	45	5	10	95	3	37	282	6	28	53	4	5	23
ACKR1	0	0	0	0	0	0	0	0	0	0	0	0	0	0	0	0	0	0	0	0	0	0	0	0	2	0	0	0	0	1	0
ACKR2	0	0	0	0	0	1	1	3	0	0	0	0	1	0	0	0	1	0	0	0	0	1	0	1	7	0	1	1	0	0	1
ACKR3	0	0	0	0	0	2	3	3	0	9	0	0	0	0	1	1	1	0	1	1	0	3	0	5	19	0	2	0	0	0	0
ACKR4	0	0	0	0	0	3	0	9	20	4	2	0	2	0	0	0	0	4	1	0	0	9	0	2	19	0	5	2	0	0	1
ACLY	3	0	0	0	0	12	5	17	0	25	5	1	9	0	4	3	4	12	3	2	2	30	1	22	145	2	22	0	0	1	5
ACMSD	0	0	0	0	0	0	1	1	0	0	0	0	0	0	0	0	0	0	0	0	0	0	0	0	56	0	0	0	0	0	1
ACO1	0	0	0	0	0	9	6	21	52	16	8	0	7	1	8	0	9	3	2	3	3	40	0	37	115	1	35	7	1	0	7
ACO2	5	2	1	0	0	31	10	55	13	47	13	1	14	1	4	0	7	16	9	10	1	65	1	83	603	2	69	14	0	5	11
ACOD1	0	0	0	0	0	0	3	2	0	2	0	0	0	0	0	0	1	2	0	0	0	0	0	58	0	0	0	0	0	0	0
ACOT1	0	0	0	0	0	0	0	0	0	1	0	0	2	0	0	0	0	0	0	0	0	1	0	5	0	0	0	0	0	0	0
ACOT11	3	3	2	0	0	5	5	37	42	10	9	0	21	2	6	1	2	9	6	9	7	89	1	16	202	1	16	7	1	1	8
ACOT12	0	0	0	0	0	0	0	0	0	1	0	0	0	0	0	0	0	0	0	0	0	0	0	0	1	0	0	0	0	0	0
ACOT13	0	0	0	0	0	12	9	8	0	14	1	0	4	0	7	3	3	0	1	0	3	26	0	16	55	0	27	4	0	7	1
ACOT2	0	0	0	0	0	3	1	2	0	13	1	0	4	0	0	0	0	0	0	2	2	18	0	10	68	1	9	0	0	0	1
ACOT4	0	0	0	0	0	1	0	5	0	3	0	0	1	0	0	0	7	1	7	0	0	11	0	4	27	0	3	1	0	0	0
ACOT6	0	0	0	0	0	0	0	0	0	0	0	0	0	0	0	0	0	0	0	0	0	0	0	0	0	0	0	0	0	0	0
ACOT7	0	0	1	0	0	3	2	9	0	13	2	0	2	0	0	0	2	7	0	3	2	29	0	9	95	0	10	3	0	2	0
ACOT8	1	0	0	0	0	10	1	13	0	6	7	0	7	0	1	1	2	9	2	1	3	31	3	15	127	8	22	5	0	1	2
ACOT9	2	4	0	0	0	8	32	35	23	24	0	4	15	0	1	0	3	2	1	3	3	42	1	29	68	3	6	9	0	2	2
ACOX1	3	6	2	2	0	37	32	133	1	81	25	2	64	1	21	0	35	35	70	8	14	159	7	131	468	10	98	43	0	15	13
ACOX2	0	0	0	0	0	0	0	0	0	0	0	0	1	0	0	0	0	0	3	0	0	0	0	3	20	0	0	0	0	0	0
ACOX3	2	3	0	2	0	2	2	21	53	16	6	0	14	0	2	0	9	4	10	5	0	30	0	13	68	1	14	6	1	2	8
ACOXL	0	0	0	0	0	1	0	1	0	0	0	0	1	0	0	1	0	0	1	0	0	0	0	0	0	4	1	0	0	0	0
ACP1	0	1	0	0	0	23	10	20	0	15	6	0	5	0	6	0	9	5	7	2	4	26	0	31	112	4	43	5	0	1	2
ACP2	0	0	0	1	0	6	10	21	19	20	7	0	6	0	2	0	0	1	1	6	7	91	0	64	189	3	16	6	0	3	3
ACP4	0	0	0	0	0	0	0	0	0	0	0	0	0	0	0	0	0	0	0	0	0	0	0	0	0	0	0	0	0	0	0
ACP5	1	1	0	0	0	4	4	8	0	13	1	0	2	0	2	0	2	1	7	7	3	46	0	63	28	1	7	2	0	6	0
ACP6	0	0	0	3	0	4	16	13	1	0	0	1	0	0	1	1	0	0	1	1	0	2	0	11	12	0	5	0	0	1	0
ACP7	0	0	1	0	0	0	2	0	0	1	0	0	0	0	0	0	1	0	1	0	0	0	0	8	1	2	0	1	0	0	1
ACR	0	0	0	1	0	0	0	0	0	0	0	0	0	0	0	0	0	1	0	0	0	0	0	0	0	0	0	0	0	0	0
ACRBP	0	0	0	0	0	4	0	0	0	2	0	0	1	0	0	1	0	0	1	0	0	0	0	0	3	0	1	1	0	0	0
ACRV1	0	0	0	0	0	0	0	0	0	0	0	0	0	0	0	0	0	0	0	0	0	0	0	0	0	0	0	0	0	0	0
ACSBG1	0	0	0	0	0	0	0	1	0	0	0	0	1	0	0	0	0	0	0	0	0	0	0	1	4	0	0	0	1	0	0
ACSBG2	0	0	0	0	0	0	0	0	0	0	0	0	0	0	0	0	0	0	0	0	0	0	0	0	0	1	0	0	0	0	0
ACSF2	2	2	0	1	0	7	5	24	2	7	14	0	2	0	3	1	0	1	0	7	5	22	1	18	81	1	25	11	0	4	7
ACSF3	0	0	1	0	0	4	2	13	0	3	0	0	1	1	2	0	0	3	1	0	1	5	0	3	35	1	4	1	0	1	2
ACSL1	1	2	0	11	0	156	1563	425	66	137	12	4	131	1	8	0	48	18	37	13	16	168	4	292	215	68	165	33	1	1	4
ACSL3	5	2	4	3	0	30	31	81	2	61	10	1	36	1	14	0	19	14	29	5	13	75	1	39	291	9	59	23	1	1	18
ACSL4	2	0	0	0	0	19	44	55	0	25	4	0	15	0	11	0	7	0	4	1	1	30	0	28	47	9	17	7	0	1	2
ACSL5	5	27	10	1	0	70	54	138	22	197	16	1	29	1	14	0	13	45	19	50	21	285	1	187	2133	2	114	33	1	7	6
ACSL6	0	1	0	0	0	1	2	0	0	3	0	0	0	0	0	0	1	0	1	0	0	0	0	0	7	3	0	0	0	0	0
ACSM1	0	0	0	0	0	0	3	4	0	2	0	0	0	0	0	0	0	3	0	0	1	0	0	0	4	0	1	1	0	0	0
ACSM2A	0	0	0	0	0	1	0	0	0	0	1	1	0	0	0	0	0	0	0	0	0	0	0	0	1	1	0	0	0	0	0
ACSM2B	0	0	0	0	0	0	0	0	0	0	0	0	0	0	0	0	0	0	0	0	0	0	0	0	0	0	0	0	0	0	0
ACSM3	4	0	0	0	0	0	3	0	0	2	2	0	0	0	0	0	0	0	0	0	0	1	0	0	2	0	1	0	0	0	1
ACSM4	0	0	0	0	0	0	0	0	0	0	0	0	0	0	0	0	0	0	0	0	0	0	0	0	0	1	0	0	0	0	0
ACSM5	0	0	0	0	0	0	0	0	1	0	0	0	0	0	0	0	0	0	1	0	0	0	0	0	0	0	0	0	0	0	1
ACSM6	0	0	0	0	0	0	0	11	0	2	1	0	2	2	2	0	0	1	0	0	1	3	0	5	3	0	16	0	0	3	2
ACSS1	1	0	1	0	0	11	1	24	22	6	5	1	5	0	7	6	0	1	1	4	5	29	0	19	78	0	11	6	0	0	6
ACSS2	2	3	1	1	0	12	20	77	9	29	11	2	13	2	23	4	3	20	15	12	13	155	1	47	582	7	60	25	3	12	18
ACSS3	0	0	0	0	0	1	3	9	0	3	0	0	0	0	0	0	2	1	0	0	0	0	0	6	4	3	7	0	1	0	0
ACTA1	0	0	0	0	0	0	0	1	0	0	0	0	0	0	0	0	0	0	0	0	0	1	0	0	0	2	0	0	0	0	0
ACTA2	1	0	0	0	0	0	0	1	0	1	0	0	0	0	0	0	0	0	0	1	0	3	0	1	3	1	0	0	0	0	0
ACTB	21	47	9	39	8	1092	459	973	428	775	71	15	584	9	134	1	431	796	1161	114	146	3004	34	1501	6254	781	720	238	4	48	69
ACTBL2	0	0	0	0	0	0	0	0	0	0	0	0	0	0	0	0	0	0	0	0	0	0	0	0	0	0	0	0	0	0	0
ACTC1	0	0	0	0	0	0	0	1	0	0	0	0	0	0	0	0	0	0	0	0	0	0	0	0	0	0	0	0	0	0	0
ACTG1	66	171	8	69	6	1432	405	2678	963	1955	191	20	836	24	253	21	2394	1529	3298	245	409	4483	100	2881	7748	334	934	836	31	140	158
ACTG2	0	0	0	0	0	0	0	0	0	0	1	0	0	0	0	0	0	0	0	0	0	0	0	0	0	0	0	0	0	0	0
ACTL10	0	0	0	0	0	0	0	4	0	1	1	0	0	0	1	0	0	0	2	0	0	3	0	2	3	0	1	0	0	1	0
ACTL6A	2	1	0	0	0	5	0	10	0	5	0	0	8	0	2	0	0	0	4	0	2	5	0	9	17	0	18	1	0	2	1
ACTL6B	0	0	0	0	0	0	0	0	0	0	0	0	0	0	0	0	0	0	0	0	0	0	0	0	0	1	0	0	0	0	0
ACTL7A	0	0	0	0	0	0	0	0	0	0	0	0	0	0	0	0	0	0	0	0	0	0	0	0	0	0	0	0	0	0	1
ACTL7B	0	0	0	0	0	0	0	0	0	0	0	0	0	0	0	0	0	0	0	0	0	0	0	0	0	0	0	0	0	0	0
ACTL8	0	0	0	0	0	0	0	0	0	0	0	0	0	0	0	0	0	0	0	0	0	0	0	0	2	0	0	0	0	0	0
ACTL9	0	0	0	0	0	0	0	0	0	0	0	0	0	0	0	0	0	0	0	0	0	0	0	0	0	0	0	0	0	0	0
ACTN1	1	3	1	3	0	65	79	107	0	20	2	1	51	1	14	0	32	9	12	1	9	103	1	98	81	17	52	14	0	0	1
ACTN2	0	0	0	2	0	0	1	1	0	0	0	0	0	0	0	0	0	0	0	0	0	0	0	0	0	1	0	1	0	0	0
ACTN3	0	0	0	0	1	0	0	0	0	0	0	0	0	0	0	1	0	0	0	0	0	0	0	0	0	0	0	0	0	0	0
ACTN4	14	23	18	7	9	130	107	416	181	307	62	2	225	6	71	13	148	104	323	45	72	596	11	391	2842	23	169	140	4	38	42
ACTR10	1	1	1	0	0	14	5	29	1	27	4	1	8	0	6	0	18	10	12	5	12	46	0	20	152	1	32	6	0	4	3
ACTR1A	1	1	2	1	0	21	13	32	26	29	6	1	29	2	10	0	9	17	13	11	8	79	1	39	231	6	14	14	1	12	6
ACTR1B	2	1	0	0	3	1	4	19	11	14	3	1	5	0	4	0	3	4	4	3	0	36	0	31	99	0	23	6	1	0	0
ACTR2	24	17	3	7	0	155	137	339	67	270	33	2	124	0	60	0	106	79	103	29	22	275	8	257	1083	28	196	64	2	14	48
ACTR3	9	13	5	8	0	107	191	280	9	184	16	0	103	1	42	1	35	56	67	29	22	244	9	164	750	26	119	71	0	1	15
ACTR3B	0	0	0	0	0	1	0	2	0	0	0	0	1	0	0	0	0	0	0	0	0	0	0	0	9	1	0	0	0	0	0
ACTR3C	0	0	0	1	0	3	0	1	0	3	1	0	0	0	0	0	0	0	1	0	1	6	0	0	18	3	1	1	1	0	2
ACTR5	0	0	0	0	0	1	0	2	0	2	0	0	0	0	0	0	0	0	0	0	2	6	0	10	11	0	7	0	0	0	0
ACTR6	0	1	0	0	0	3	3	10	0	9	1	0	4	1	3	0	4	2	4	0	1	6	0	15	76	3	6	4	0	1	1
ACTR8	0	1	0	0	0	3	1	7	0	3	3	0	3	0	2	0	1	0	0	0	0	8	0	1	25	0	4	0	0	1	0
ACTRT1	0	0	0	0	0	0	0	0	0	0	0	0	0	0	0	0	0	0	0	0	0	0	0	0	0	0	0	0	0	0	0
ACTRT2	0	0	0	0	0	0	0	0	0	0	0	0	0	0	0	0	0	0	0	0	0	0	0	0	0	0	0	0	0	0	0
ACTRT3	0	0	0	0	0	0	0	0	0	0	0	0	0	0	0	0	0	0	0	0	0	0	0	0	3	0	0	0	1	0	0
ACVR1	0	2	1	0	0	2	1	14	0	5	0	0	11	0	4	0	0	5	0	3	1	18	0	3	56	1	17	1	0	0	1
ACVR1B	3	1	0	1	0	5	6	34	23	16	8	0	17	0	8	0	8	3	9	0	4	47	1	32	133	5	43	3	0	0	3
ACVR1C	0	0	0	0	0	0	0	2	0	0	0	0	0	0	1	0	0	0	0	0	0	3	0	0	5	0	0	0	0	0	0
ACVR2A	3	0	0	0	0	10	4	25	0	16	3	0	14	0	11	0	3	2	6	1	2	21	0	16	79	3	17	7	0	0	7
ACVR2B	0	0	1	0	0	4	0	5	7	1	6	0	2	0	1	0	0	0	3	0	0	2	0	3	7	1	1	2	0	0	2
ACVRL1	0	0	1	0	0	0	0	0	0	12	1	0	0	0	0	0	0	0	0	0	1	9	0	5	4	0	1	0	0	0	0
ACY1	0	7	7	0	0	36	25	43	1	75	7	0	32	1	5	0	2	3	2	12	5	523	0	282	2680	8	27	5	0	3	5
ACY3	0	0	0	0	0	1	1	2	0	7	0	0	3	0	0	0	1	2	0	2	0	4	0	2	374	0	3	2	0	0	0
ACYP1	0	0	3	0	0	7	0	4	20	2	0	0	0	0	1	0	0	0	1	2	2	6	0	1	30	1	9	0	0	0	0
ACYP2	0	0	0	0	0	10	2	8	0	6	4	0	4	0	2	1	0	1	3	1	0	15	0	3	23	1	7	1	0	2	1
AD000671.1	1	0	0	0	0	12	12	8	1	17	3	1	8	0	1	0	7	12	8	1	1	68	0	8	134	8	11	7	0	0	0
AD000671.2	0	0	0	0	0	32	15	13	0	2	1	0	2	0	0	0	1	44	10	4	1	36	0	184	73	57	20	0	0	0	1
ADA	1	5	0	2	0	10	42	19	0	29	1	0	0	1	6	1	2	3	9	2	3	11	0	77	525	0	2	8	0	6	2
ADA2	0	0	0	0	0	4	4	17	0	15	1	1	5	0	0	0	0	1	4	4	1	20	1	51	13	1	2	3	0	0	0
ADAD1	0	0	0	0	0	0	0	0	0	0	0	0	0	0	0	0	0	0	0	0	0	0	0	0	0	3	0	0	0	0	0
ADAD2	0	0	0	0	0	0	0	0	6	0	0	0	0	0	0	0	0	0	0	0	0	0	0	0	0	0	0	0	0	1	0
ADAL	0	0	0	0	0	3	2	0	0	5	0	0	1	0	1	0	1	1	1	0	0	1	0	1	24	1	2	0	0	0	2
ADAM10	5	4	1	1	0	11	16	81	0	58	15	1	31	2	14	0	14	14	17	5	3	46	2	22	114	3	23	19	1	1	14
ADAM11	0	0	0	0	0	0	0	0	0	0	0	1	0	0	0	1	0	0	1	0	1	0	0	0	0	1	0	0	0	0	0
ADAM12	0	0	0	0	0	2	0	0	0	0	0	0	0	0	0	0	0	0	0	0	0	0	0	0	5	2	0	0	1	1	0
ADAM15	2	2	1	0	0	6	12	36	49	11	16	0	15	6	18	0	4	4	2	9	5	115	1	57	244	4	29	18	0	12	3
ADAM17	1	2	4	1	0	19	96	41	0	44	5	2	38	0	6	0	7	9	21	2	2	53	2	42	101	5	14	15	2	0	7
ADAM18	0	0	0	0	0	0	0	0	0	0	0	0	0	0	0	0	0	0	0	0	0	0	0	0	0	0	0	1	0	0	0
ADAM19	0	0	0	0	0	10	7	23	0	5	0	0	7	0	0	0	6	1	1	0	0	4	1	30	9	1	1	3	0	0	0
ADAM2	0	0	0	0	0	0	0	0	0	0	0	0	0	0	0	0	0	0	0	0	0	0	0	0	0	0	0	0	0	0	0
ADAM20	0	0	0	0	0	0	0	2	0	2	0	0	0	0	0	0	1	2	0	0	0	0	0	0	3	0	0	0	0	0	0
ADAM21	0	0	0	0	0	0	0	0	0	0	0	0	0	0	0	0	0	0	0	0	0	0	0	0	0	0	0	0	0	0	0
ADAM22	1	0	0	0	0	1	0	0	0	0	0	0	0	0	1	1	0	0	0	0	0	0	0	0	1	0	0	0	0	0	1
ADAM23	0	0	0	0	0	0	0	1	0	0	0	0	1	0	0	0	0	0	1	0	0	0	0	0	1	1	0	0	0	0	0
ADAM28	16	6	2	4	0	23	18	96	34	42	25	0	57	0	41	0	2	17	15	6	15	128	0	40	172	2	119	26	4	3	21
ADAM29	0	0	0	0	0	0	0	0	0	0	0	0	0	0	1	0	0	0	0	0	0	0	0	0	0	0	0	0	0	0	0
ADAM30	0	0	0	0	0	0	0	0	0	0	0	0	0	0	0	0	0	0	0	0	0	0	0	0	0	0	0	0	0	0	0
ADAM32	0	0	0	0	0	0	0	0	0	2	0	0	1	0	0	0	0	1	0	0	0	2	0	0	6	1	0	0	0	0	0
ADAM33	0	0	0	0	0	0	0	0	0	0	0	0	0	0	0	0	0	0	0	0	0	0	0	0	0	0	0	0	0	0	0
ADAM7	0	0	1	0	0	0	0	0	0	0	0	0	0	0	0	0	0	0	0	0	0	0	0	0	0	0	0	0	0	0	0
ADAM8	0	0	0	0	0	37	100	125	1	25	2	0	47	0	4	0	19	6	11	5	8	138	0	143	125	12	52	14	0	4	1
ADAM9	4	4	6	5	8	51	43	104	32	148	30	3	55	1	30	5	32	37	63	9	12	154	4	112	808	1	106	68	2	5	17
ADAMDEC1	0	0	0	0	0	1	0	1	0	0	0	0	0	0	0	0	0	0	1	0	0	0	0	10	2	0	1	1	0	0	0
ADAMTS1	0	0	0	0	0	1	0	0	0	0	0	0	0	0	0	0	0	0	0	0	0	0	0	8	1	1	0	0	0	0	0
ADAMTS10	0	0	0	0	1	0	0	0	0	0	0	0	0	0	0	0	0	0	0	0	0	0	0	0	3	3	0	0	0	0	0
ADAMTS12	0	0	0	0	0	0	0	0	0	0	0	0	0	0	0	0	0	0	0	0	0	0	0	0	0	0	0	0	0	0	0
ADAMTS13	0	0	0	0	0	2	1	11	0	1	1	0	2	0	3	0	0	0	1	1	0	10	0	5	5	0	9	3	0	4	0
ADAMTS14	0	0	0	0	0	0	0	0	0	0	0	0	0	0	0	0	0	0	0	0	0	0	3	0	0	0	0	0	0	0	0
ADAMTS15	0	1	0	0	0	1	0	13	0	8	5	0	4	0	2	0	2	4	2	4	9	39	0	6	63	3	8	5	0	0	1
ADAMTS16	0	1	0	0	0	0	1	1	0	0	0	0	1	0	1	0	0	0	0	0	0	0	1	0	0	0	0	0	0	0	0
ADAMTS17	1	0	0	1	0	0	2	3	0	0	1	0	0	0	1	0	0	0	0	0	1	7	0	1	5	2	4	1	0	1	0
ADAMTS18	0	0	0	0	0	0	0	0	1	0	0	1	0	0	1	0	0	0	0	0	0	0	0	0	0	0	0	0	0	0	0
ADAMTS19	0	0	0	0	0	0	0	0	0	0	0	0	0	0	0	0	0	0	0	0	0	0	0	0	0	0	0	0	0	0	0
ADAMTS2	0	0	0	0	0	0	0	1	0	0	0	0	1	0	0	0	0	0	0	0	0	0	0	0	1	0	0	1	0	1	0
ADAMTS20	0	0	0	0	0	0	0	0	0	0	0	0	0	0	0	0	0	0	0	0	0	0	0	0	0	0	0	0	0	0	0
ADAMTS3	0	0	0	0	0	0	0	0	0	0	0	0	0	1	0	0	0	0	0	0	0	0	0	0	0	0	0	0	1	0	0
ADAMTS4	0	0	0	0	0	0	0	0	0	0	0	0	0	0	0	0	0	0	0	0	0	0	0	0	0	0	0	0	0	0	0
ADAMTS5	0	0	0	0	0	0	0	0	0	0	0	0	0	0	0	0	0	0	0	0	0	0	0	0	0	0	0	0	1	1	0
ADAMTS6	0	0	0	0	0	0	0	0	0	0	0	0	0	0	0	0	0	0	0	0	0	0	0	0	0	0	0	0	0	0	0
ADAMTS7	0	0	4	0	0	0	2	1	8	0	0	0	0	0	0	0	0	0	0	0	0	1	0	0	0	1	0	0	0	0	0
ADAMTS8	0	0	0	0	0	0	0	0	0	0	0	0	0	0	0	0	0	0	0	0	0	0	0	0	0	7	0	0	0	0	0
ADAMTS9	0	0	0	0	0	1	0	0	0	2	0	0	0	0	0	0	0	0	0	0	0	0	0	0	7	2	0	0	0	0	0
ADAMTSL1	0	0	0	0	0	3	0	0	0	0	0	0	0	0	0	0	0	0	0	0	0	0	0	0	0	0	0	0	0	0	0
ADAMTSL2	0	0	0	0	0	0	0	0	0	0	2	0	0	1	0	0	0	0	0	0	0	0	0	0	0	0	0	0	0	1	0
ADAMTSL3	0	0	0	0	0	0	1	0	0	0	0	0	0	0	0	0	0	0	0	0	0	0	0	2	2	1	0	0	0	0	0
ADAMTSL4	1	4	0	2	0	8	3	6	0	13	0	0	6	0	0	0	8	4	34	1	0	11	1	9	40	1	3	11	4	0	0
ADAMTSL5	0	0	0	0	0	0	1	1	0	0	0	0	0	0	1	0	1	0	2	0	2	0	0	1	29	0	0	1	0	0	0
ADAP1	0	2	0	0	0	22	11	41	0	24	12	0	12	2	13	0	1	7	14	7	10	53	2	40	279	5	16	7	0	10	4
ADAP2	0	1	0	0	0	6	2	9	1	8	1	0	3	0	1	0	1	3	0	0	0	14	2	5	16	2	2	1	0	0	1
ADAR	9	1	3	3	1	38	76	177	2	129	17	1	83	3	27	3	17	14	25	11	12	162	3	117	387	9	111	33	1	2	21
ADARB1	0	0	1	0	1	0	2	7	0	1	1	0	6	0	2	0	0	2	1	0	0	3	0	2	6	2	3	0	1	0	1
ADARB2	0	0	0	0	0	0	0	0	0	0	0	0	0	0	0	0	0	0	0	0	0	1	0	1	2	1	0	0	1	0	0
ADAT1	0	0	0	0	0	2	21	15	0	5	2	0	10	1	4	0	0	6	2	0	2	9	0	9	34	1	8	6	0	0	2
ADAT2	0	0	0	0	0	5	0	0	0	2	0	0	0	0	0	0	0	0	0	0	0	0	0	0	0	0	1	0	0	0	0
ADAT3	1	0	0	0	0	8	0	5	0	0	3	0	4	0	2	255	0	0	6	0	0	6	0	21	149	0	24	3	0	0	1
ADCK1	0	0	0	0	0	0	0	1	0	1	1	0	0	0	3	0	0	0	0	0	0	4	0	0	9	0	6	0	0	0	0
ADCK2	0	0	0	0	0	2	1	13	0	5	1	0	1	0	1	17	1	0	2	0	1	7	1	7	17	0	4	1	0	1	2
ADCK5	0	0	1	0	0	1	1	5	0	3	0	0	0	0	1	0	0	2	0	5	4	18	0	4	46	0	5	0	1	1	1
ADCY1	0	0	0	0	0	0	0	0	1	0	0	0	0	0	0	0	0	0	0	0	0	0	0	0	1	2	0	0	0	0	0
ADCY10	0	0	0	0	0	0	0	0	0	0	1	0	1	0	0	0	0	0	0	0	1	0	0	0	0	0	0	0	0	0	0
ADCY2	0	0	0	0	0	0	2	5	0	0	1	0	0	0	1	0	0	0	0	1	0	1	0	0	12	0	1	0	0	0	0
ADCY3	0	0	0	0	0	0	0	0	0	6	0	0	0	0	0	0	0	3	0	0	0	16	0	10	2	0	0	0	0	0	0
ADCY4	0	0	0	0	0	0	0	2	72	12	6	0	1	0	1	0	0	10	3	0	1	27	0	11	88	12	3	1	0	1	0
ADCY5	0	0	0	0	0	0	0	0	0	1	0	0	0	0	0	0	0	0	0	0	1	0	0	0	3	1	0	0	0	5	1
ADCY6	1	1	1	0	0	3	2	30	5	13	7	0	2	0	5	0	1	1	4	3	0	49	0	12	156	1	12	3	0	3	14
ADCY7	0	1	1	0	0	6	4	6	0	6	1	0	1	0	0	0	1	0	1	2	3	16	0	11	8	1	5	0	0	0	0
ADCY8	0	0	0	0	0	0	0	0	0	0	0	0	0	0	0	0	0	0	0	0	0	0	0	0	0	0	0	0	0	0	0
ADCY9	0	1	0	0	0	6	7	12	19	11	3	0	6	0	0	0	8	4	29	7	2	12	1	28	59	2	5	17	0	1	1
ADCYAP1	0	2	0	0	0	0	0	0	0	0	0	0	0	0	0	0	0	0	0	1	0	0	0	0	0	0	0	0	0	0	0
ADCYAP1R1	0	0	0	0	0	0	0	0	0	0	0	0	0	0	0	0	0	0	0	0	0	0	0	0	0	0	0	0	0	0	0
ADD1	9	1	0	3	11	45	39	104	0	43	12	1	31	0	24	0	22	21	26	4	15	86	4	67	412	8	64	32	1	3	20
ADD2	0	0	0	0	0	0	0	2	0	0	0	0	2	0	1	0	0	0	0	0	1	0	0	2	0	0	0	0	0	0	0
ADD3	9	10	1	6	3	33	19	161	1	42	17	1	78	2	74	0	28	18	39	19	26	102	2	77	346	7	108	38	0	3	26
ADGB	0	0	0	0	0	1	0	8	0	0	0	0	1	0	0	0	0	0	0	0	0	0	0	0	35	0	0	0	0	0	0
ADGRA1	0	0	0	0	0	0	0	0	0	0	0	0	0	0	0	0	0	0	0	0	0	0	0	0	0	0	0	0	0	0	0
ADGRA2	0	0	0	0	0	0	0	0	0	0	0	0	0	0	0	0	0	0	0	0	0	0	0	0	0	0	1	0	0	0	0
ADGRA3	1	2	1	0	0	2	0	1	0	2	0	0	0	0	0	0	0	0	0	0	0	0	0	3	11	0	4	0	0	1	2
ADGRB1	0	0	0	0	0	0	0	1	0	0	0	0	0	0	0	0	0	0	0	0	0	0	0	1	3	0	0	0	0	0	0
ADGRB2	0	0	0	0	0	0	0	0	0	0	0	0	0	0	0	0	0	0	0	0	0	0	0	2	2	0	0	0	0	0	0
ADGRB3	0	0	0	0	0	0	0	0	0	0	0	0	0	0	0	0	0	0	0	0	0	0	0	0	1	0	0	0	0	0	0
ADGRD1	0	0	0	0	0	3	0	1	0	0	1	0	0	0	0	0	1	0	0	1	0	0	0	0	0	3	0	0	0	0	0
ADGRD2	0	0	0	0	0	1	0	0	0	1	0	1	0	0	0	0	0	0	0	0	0	1	0	1	0	0	0	0	0	0	0
ADGRE1	0	0	0	0	0	1	21	12	0	2	1	0	1	0	2	0	1	1	0	1	0	8	0	13	1	2	2	1	0	1	0
ADGRE2	0	0	0	2	0	23	60	85	1	37	4	1	31	0	1	0	13	10	14	3	3	57	0	76	38	7	40	18	0	2	1
ADGRE3	0	0	0	0	0	17	24	27	0	13	0	1	9	0	2	0	5	2	5	0	0	6	0	14	11	1	24	7	1	1	1
ADGRE5	1	8	0	1	0	83	164	193	2	77	11	2	62	4	12	0	23	17	29	11	8	159	3	143	299	32	94	30	0	3	9
ADGRF1	5	26	2	10	0	38	54	358	203	279	27	7	155	0	24	2	181	150	448	21	45	418	11	168	807	14	82	184	2	10	43
ADGRF2	0	0	0	0	0	1	1	0	0	0	0	0	0	0	0	0	0	0	0	0	0	0	0	0	2	4	0	0	0	0	0
ADGRF3	0	0	0	0	0	0	0	0	0	0	0	0	0	0	0	0	0	0	0	0	0	0	0	0	1	1	0	0	0	0	0
ADGRF4	0	0	0	0	0	2	0	0	0	1	0	0	0	0	0	0	0	4	0	0	1	23	0	0	3	0	0	0	0	0	0
ADGRF5	0	1	2	0	0	2	3	13	0	7	4	0	9	2	6	0	1	2	1	0	2	30	0	22	35	1	38	0	0	0	2
ADGRG1	0	0	0	0	0	7	3	14	0	8	1	0	7	0	4	2	2	2	0	1	2	16	0	20	95	2	37	2	1	3	3
ADGRG2	0	2	0	0	0	2	1	11	0	8	3	0	3	0	5	0	1	1	0	0	0	4	0	0	15	0	22	3	0	0	2
ADGRG3	2	2	0	1	0	51	233	128	1	25	4	1	28	1	2	0	2	11	15	4	2	53	0	97	84	45	45	11	0	2	2
ADGRG4	0	0	0	0	0	1	0	0	0	1	0	0	0	0	0	1	0	0	0	0	0	2	0	0	5	0	0	0	0	0	0
ADGRG5	0	0	0	0	0	0	0	1	0	0	1	0	0	0	0	0	0	0	0	0	0	2	0	3	1	1	0	0	0	0	0
ADGRG6	1	7	0	0	0	8	14	18	1	50	3	0	23	2	4	0	23	9	20	2	17	23	3	35	229	0	1	16	0	0	3
ADGRG7	0	0	0	0	0	0	2	2	0	5	0	1	0	0	0	0	1	0	0	0	0	3	0	3	110	0	0	0	0	0	0
ADGRL1	0	0	0	0	1	1	3	6	0	8	3	0	0	0	2	1	0	2	9	2	0	3	1	2	50	1	10	1	0	0	2
ADGRL2	0	0	0	0	0	2	1	3	2	11	0	0	3	0	2	0	1	0	5	1	0	0	1	1	33	1	5	5	0	1	1
ADGRL3	0	0	0	0	0	0	0	0	0	0	0	0	1	0	0	0	0	0	0	0	0	0	0	1	2	0	0	0	0	0	0
ADGRL4	0	0	0	0	0	1	0	0	0	0	0	0	0	0	0	0	0	0	0	0	0	1	0	0	0	0	0	0	0	1	0
ADGRV1	0	0	0	0	0	0	0	2	2	2	0	0	4	0	0	1	5	0	0	3	1	0	0	2	22	2	0	0	0	0	0
ADH1A	0	0	0	0	0	0	0	0	0	0	0	0	0	0	0	0	0	0	0	0	1	1	0	0	4	1	0	0	0	0	0
ADH1B	0	0	0	0	0	0	0	3	0	6	0	0	2	0	0	0	0	0	0	0	0	0	0	30	6	0	2	0	0	0	6
ADH1C	4	1	0	0	0	7	2	12	1	16	7	1	15	0	7	0	0	5	6	1	7	5	1	37	150	4	21	5	0	8	11
ADH4	0	8	2	0	0	1	8	10	3	19	0	0	0	0	0	0	0	0	0	2	3	9	0	68	548	2	0	0	0	1	0
ADH5	2	1	0	0	0	10	3	23	1	36	7	1	10	0	7	0	2	4	4	5	2	27	1	24	205	0	24	2	0	4	4
ADH6	0	0	0	0	0	0	3	3	0	5	0	0	0	0	0	0	0	1	0	0	0	1	0	1	68	1	0	0	0	1	0
ADH7	1	1	2	0	1	2	6	120	19	37	25	0	29	1	40	0	4	2	10	2	1	33	0	64	241	1	286	4	0	8	13
ADHFE1	0	0	0	0	0	1	1	3	0	1	0	0	2	0	2	0	0	0	0	0	1	0	1	0	3	0	2	0	0	0	0
ADI1	3	3	0	8	0	21	38	102	0	47	27	4	52	0	20	0	11	6	20	9	13	132	4	77	385	1	134	20	0	5	15
ADIG	0	0	0	0	0	0	0	0	0	0	0	0	0	0	0	0	0	0	0	0	0	0	0	0	0	0	0	0	0	0	0
ADIPOQ	0	0	0	0	0	0	0	0	0	0	0	0	0	0	0	0	0	0	0	0	0	0	0	0	0	0	0	0	0	0	0
ADIPOR1	1	11	0	10	0	101	65	154	38	142	17	1	71	8	18	0	227	35	160	11	24	241	1	144	666	23	72	59	2	5	15
ADIPOR2	3	6	1	11	2	88	118	320	220	272	61	3	95	3	77	0	132	99	353	42	53	385	22	298	949	5	114	110	2	14	43
ADIRF	6	29	1	8	0	117	86	297	252	320	27	12	171	2	15	0	256	411	657	31	103	390	17	657	2968	84	59	129	12	14	105
ADK	2	3	0	1	0	12	8	16	0	22	1	0	10	0	1	0	24	13	40	0	10	23	4	17	114	7	3	6	0	0	8
ADM	6	17	0	18	0	412	153	298	157	173	20	8	137	0	18	1	345	149	169	28	45	157	10	346	791	135	216	155	10	26	32
ADM2	0	0	0	0	0	0	1	2	0	0	0	0	3	0	4	0	1	2	5	1	0	15	1	7	21	0	2	2	0	1	0
ADM5	0	0	0	0	0	0	0	1	0	1	0	0	0	0	0	0	2	0	0	0	0	3	0	0	1	0	0	0	0	0	0
ADNP	0	1	1	1	0	12	16	35	30	31	5	0	8	0	11	0	9	4	4	1	23	32	1	20	81	4	17	10	1	0	3
ADNP2	0	1	0	0	0	12	22	35	15	19	1	0	8	0	4	0	7	4	6	2	3	27	1	28	84	0	12	7	0	1	2
ADO	0	0	0	0	0	2	2	6	1	4	0	0	2	0	1	0	0	0	0	0	0	5	0	10	19	1	8	1	0	0	0
ADORA1	0	0	0	0	0	0	0	0	0	0	0	0	0	0	0	0	0	0	0	0	1	3	0	0	0	0	0	0	0	0	0
ADORA2A	0	1	0	0	0	36	598	45	0	16	2	0	19	0	0	0	2	18	2	1	1	174	0	515	46	83	5	11	2	0	0
ADORA2B	0	0	0	0	0	0	0	0	0	0	0	0	0	0	0	0	0	0	0	0	0	0	0	1	0	0	0	0	0	0	0
ADORA3	0	0	0	0	0	0	0	0	0	0	0	0	0	0	0	0	0	0	0	0	0	2	0	0	4	1	0	0	0	0	0
ADPGK	1	2	0	1	0	5	12	17	0	8	0	0	10	0	2	0	4	2	4	3	2	35	0	34	51	5	22	3	1	1	4
ADPRH	0	0	0	0	0	1	1	3	0	1	0	0	1	0	0	0	0	0	0	0	0	5	0	8	0	0	0	1	0	0	0
ADPRHL1	0	0	0	0	0	2	1	4	0	1	0	0	0	0	0	0	0	0	3	0	0	1	0	1	15	6	4	1	1	0	0
ADPRM	0	0	0	0	0	2	1	0	0	5	1	1	0	0	0	0	1	0	0	1	1	2	0	4	10	1	1	3	0	0	0
ADRA1A	0	0	0	0	0	0	0	0	0	0	0	0	0	0	0	0	0	0	0	0	0	0	0	0	0	0	0	0	0	0	0
ADRA1B	0	0	0	0	0	2	0	0	0	0	0	0	0	0	0	0	0	0	0	0	0	0	0	0	2	0	0	0	0	0	0
ADRA1D	0	0	2	0	0	0	0	0	0	0	0	0	0	0	0	0	0	0	0	0	0	0	0	0	0	1	0	0	0	0	0
ADRA2A	0	0	0	0	0	0	0	0	0	0	0	0	0	0	0	0	0	0	0	0	2	4	0	1	9	0	0	0	0	0	0
ADRA2B	0	0	0	0	0	0	0	0	0	6	0	0	0	0	0	0	0	0	0	0	0	0	0	0	0	0	0	0	0	0	2
ADRA2C	0	0	0	0	0	0	0	0	0	0	0	0	0	0	0	0	0	0	0	0	0	0	0	0	1	0	0	0	0	0	0
ADRB1	0	0	0	0	0	0	0	1	0	0	0	0	0	0	0	0	0	0	0	0	0	0	1	3	15	1	0	0	0	0	0
ADRB2	1	2	0	1	0	2	2	15	0	6	4	1	9	0	3	0	1	8	4	1	0	8	0	12	19	0	6	2	1	0	5
ADRB3	0	0	0	0	0	0	0	0	0	0	0	0	0	0	0	0	0	0	0	0	0	0	0	0	0	0	0	0	0	0	0
ADRM1	0	0	0	1	0	21	9	20	11	14	4	0	12	0	6	0	5	9	13	3	3	113	1	64	184	5	26	9	0	6	2
ADSL	0	0	0	0	0	8	0	10	3	10	0	0	4	0	7	0	1	12	1	1	8	47	0	82	53	0	3	5	0	0	1
ADTRP	16	3	7	0	0	20	20	79	0	84	24	1	34	0	22	0	5	36	9	14	22	194	3	67	404	3	79	16	2	5	17
AEBP1	0	0	0	0	0	0	0	1	0	0	0	0	0	0	0	0	1	0	1	0	0	0	0	1	3	0	0	0	0	0	0
AEBP2	0	0	2	0	0	2	1	8	0	16	2	2	6	0	3	8	1	0	1	0	1	14	0	15	33	1	7	3	0	0	3
AEN	0	1	2	0	1	4	0	3	14	3	0	2	2	0	1	0	0	0	0	0	1	3	0	1	30	1	3	1	0	2	0
AF241726.2	0	0	0	0	0	0	0	2	0	5	1	0	0	0	2	0	0	0	0	0	0	1	0	0	11	1	0	1	0	0	0
AFAP1	2	2	0	0	0	5	2	11	0	7	3	0	2	0	3	0	1	2	3	1	0	9	1	2	15	2	4	5	0	1	3
AFAP1L1	0	0	0	0	0	0	0	0	0	1	0	0	0	0	0	0	0	0	0	1	0	0	0	4	5	7	0	1	0	0	0
AFAP1L2	0	0	0	0	0	8	9	2	1	18	0	0	14	0	0	0	8	4	13	3	4	13	1	11	73	0	2	22	0	0	1
AFDN	22	51	26	51	2	162	142	322	110	480	60	7	184	2	56	1	176	176	430	35	80	319	29	291	1799	20	98	214	5	6	77
AFF1	2	4	0	4	0	19	27	85	2	70	18	0	34	3	37	1	0	3	6	3	3	69	0	16	150	4	48	7	0	1	11
AFF2	0	0	0	0	0	1	12	9	0	7	1	0	1	0	1	0	1	0	1	1	0	0	0	0	2	3	0	2	0	1	0
AFF3	2	0	0	0	0	0	0	2	0	0	1	0	3	0	0	0	2	0	1	0	0	1	0	8	2	1	0	0	0	0	0
AFF4	6	6	0	10	1	57	95	219	21	188	36	1	89	2	45	0	91	89	113	10	21	246	9	173	803	6	80	64	3	1	53
AFG1L	0	0	0	0	0	1	1	1	0	1	1	0	1	0	0	0	0	0	0	0	0	1	0	5	15	0	4	1	0	0	0
AFG3L2	2	0	0	0	0	12	8	35	45	36	23	1	15	1	8	0	1	4	5	5	2	30	1	31	191	7	30	7	1	2	15
AFM	0	0	0	0	0	0	0	0	0	0	0	0	0	0	0	0	0	0	0	0	0	0	0	0	0	0	0	0	0	0	0
AFMID	0	1	0	0	0	2	0	4	1	2	0	0	4	0	1	1	1	1	1	1	1	2	0	5	20	0	2	1	0	2	0
AFP	0	0	0	0	0	1	0	0	0	1	0	0	0	0	0	0	0	0	0	0	0	0	0	0	1	0	0	0	0	0	0
AFTPH	2	8	0	1	1	49	97	123	44	112	22	0	59	0	12	0	39	32	73	8	14	139	8	116	318	4	68	36	2	4	13
AGA	0	1	0	0	0	8	3	21	0	10	5	0	18	1	4	0	6	4	10	1	1	27	0	24	69	4	34	4	0	0	2
AGAP1	0	1	2	2	0	5	3	15	0	6	6	0	11	3	18	0	0	6	7	0	0	19	0	12	60	1	12	3	0	1	9
AGAP2	0	0	0	0	0	2	7	9	0	0	0	0	4	0	0	0	1	0	0	1	1	5	0	14	8	3	2	0	0	0	0
AGAP3	0	2	0	0	0	13	22	23	0	7	1	0	6	1	2	0	6	2	6	0	4	46	0	33	100	1	10	14	0	6	0
AGAP4	0	0	0	0	0	0	0	1	0	0	0	0	0	0	0	0	0	0	0	0	0	0	0	0	2	0	0	0	0	0	0
AGAP5	0	0	0	0	0	0	0	0	0	0	0	0	0	0	0	0	0	0	0	0	0	0	0	0	7	0	0	1	0	0	0
AGAP6	0	0	0	0	0	0	0	4	0	0	0	0	0	1	4	0	0	0	2	0	0	43	0	41	45	0	14	0	0	0	1
AGAP9	0	0	2	0	0	0	1	2	0	2	2	0	0	0	2	0	0	0	0	0	1	1	0	3	18	0	0	3	0	0	2
AGBL1	0	0	0	0	0	0	0	0	0	0	2	0	0	0	0	0	0	0	0	0	0	0	0	0	1	1	0	0	0	0	0
AGBL2	0	0	0	0	0	0	0	0	0	0	0	0	3	0	0	0	0	0	0	0	0	1	0	9	10	0	0	0	0	0	0
AGBL3	0	0	0	0	0	0	0	0	0	2	0	0	1	0	1	0	0	0	0	0	2	3	0	0	6	0	0	1	0	0	0
AGBL4	0	0	0	0	0	1	0	0	0	0	0	0	0	0	0	0	0	0	0	0	0	0	0	0	1	0	0	0	0	0	0
AGBL5	0	0	0	0	0	1	1	2	0	3	2	0	0	0	1	1	1	1	1	2	3	11	0	3	18	0	3	0	0	0	2
AGER	0	0	0	0	0	3	5	10	0	0	1	0	0	0	0	0	0	1	0	0	0	4	0	12	16	0	0	0	0	0	2
AGFG1	2	8	0	2	0	30	37	48	20	59	4	1	23	0	12	0	20	19	27	6	3	55	0	40	287	13	20	25	0	0	6
AGFG2	2	9	0	7	0	8	11	30	53	33	2	1	17	0	2	0	30	15	92	6	19	49	2	43	103	2	7	68	1	7	5
AGGF1	0	1	0	0	0	43	57	49	0	82	11	10	67	1	6	0	2	20	19	3	55	87	0	36	232	0	38	25	0	0	5
AGK	0	0	0	0	0	0	2	0	0	1	0	0	2	0	1	0	0	0	0	0	0	0	0	2	5	1	2	1	0	0	0
AGL	0	0	1	0	0	2	6	19	0	10	1	0	6	0	4	0	0	0	0	0	0	10	0	3	44	0	13	2	0	0	6
AGMAT	0	0	0	0	0	1	3	1	0	2	0	0	1	0	0	0	0	0	1	1	1	3	1	1	37	2	0	0	0	1	0
AGMO	0	0	0	1	0	1	2	2	0	7	0	0	1	0	0	0	0	0	0	1	1	1	0	2	62	0	0	0	0	0	0
AGO1	0	2	0	0	0	2	2	15	0	0	4	0	0	1	2	0	1	0	1	3	0	11	0	15	40	3	5	1	0	2	1
AGO2	1	1	0	0	1	38	51	48	20	22	1	0	13	0	4	0	6	7	16	1	3	20	1	29	70	3	20	9	0	1	3
AGO3	0	0	0	0	0	1	9	24	0	15	1	0	10	0	1	0	1	0	1	0	2	5	0	7	41	4	6	3	1	0	2
AGO4	0	0	0	0	0	25	10	57	38	17	11	2	18	1	14	0	9	5	5	3	4	46	2	45	82	6	24	2	0	2	2
AGPAT1	5	7	0	4	0	7	9	15	0	10	2	0	7	0	6	1	2	2	6	4	1	36	0	22	122	0	14	9	0	1	3
AGPAT2	1	5	1	1	0	44	22	85	90	78	29	0	21	0	17	0	8	35	22	17	4	150	3	144	1960	8	54	21	0	10	6
AGPAT3	2	0	3	3	2	23	11	63	76	40	24	2	13	0	12	0	10	9	19	7	7	112	1	62	326	7	47	12	1	3	8
AGPAT4	0	1	0	0	0	0	0	5	0	4	1	0	2	0	0	0	0	0	7	0	0	3	0	5	11	7	0	0	0	0	0
AGPAT5	3	1	0	0	0	13	3	37	0	10	14	0	10	1	16	0	1	9	0	2	1	27	0	17	37	1	50	4	0	0	5
AGPS	2	2	1	2	0	5	1	5	42	18	10	1	11	0	2	0	1	0	0	1	1	16	2	9	38	0	8	1	0	1	3
AGR2	457	70	4	24	5	949	125	1303	545	288	184	11	528	8	315	2	66	893	77	134	166	2922	10	491	3506	20	890	188	14	98	221
AGR3	7	1	0	0	1	89	14	101	23	53	10	0	39	0	41	0	4	74	12	12	13	195	0	65	572	2	160	18	0	6	7
AGRN	0	0	1	0	1	3	5	10	1704	22	1	0	13	0	12	0	3	4	44	25	28	99	2	121	298	2	19	19	0	3	3
AGRP	0	0	0	0	0	0	0	0	0	0	0	0	0	0	0	0	0	0	1	0	0	1	0	1	0	0	0	0	0	0	0
AGT	0	0	0	0	0	0	0	4	0	0	0	0	0	0	0	0	0	0	0	14	17	18	0	0	0	0	2	0	0	0	2
AGTPBP1	0	1	0	3	0	17	42	61	0	20	1	0	11	0	5	0	4	1	3	1	2	9	0	27	24	22	14	1	0	0	5
AGTR1	0	0	0	0	0	0	0	0	0	0	0	0	0	0	0	0	0	0	0	0	0	0	0	0	0	0	0	0	0	0	0
AGTR2	0	0	0	0	0	0	0	0	0	0	0	0	0	0	0	0	0	0	0	0	0	0	0	0	0	0	0	0	0	0	0
AGTRAP	0	0	0	0	0	24	52	38	1	7	4	0	16	0	2	0	3	17	3	5	3	29	0	21	66	20	14	8	0	3	0
AGXT	0	0	1	0	0	0	0	0	0	0	0	0	1	0	0	0	0	0	0	0	0	0	0	1	1	0	0	0	0	0	0
AGXT2	0	0	0	0	0	0	0	0	0	0	0	0	0	0	0	0	0	0	0	0	0	0	0	0	0	0	0	0	0	0	0
AHCTF1	0	0	0	0	0	13	13	35	0	15	3	0	18	0	2	0	1	3	4	3	3	36	0	48	54	2	24	0	0	0	3
AHCY	3	5	0	4	0	32	22	82	72	71	5	1	29	1	10	0	63	74	257	8	42	130	11	153	355	8	9	73	2	14	7
AHCYL1	1	11	0	1	1	47	26	136	2	117	17	0	42	2	30	0	11	21	22	21	11	158	2	113	929	2	87	23	2	6	8
AHCYL2	1	3	1	2	0	25	10	40	0	59	8	0	20	1	26	0	1	15	5	4	5	86	0	19	542	2	60	12	0	3	4
AHDC1	2	2	0	3	0	12	5	6	64	20	4	2	11	2	9	0	15	6	19	0	3	23	3	17	89	2	17	14	0	1	3
AHI1	1	1	0	2	0	13	8	34	0	17	6	1	10	0	11	0	3	5	1	0	5	27	0	26	98	6	33	7	1	0	11
AHNAK	38	13	9	9	1	129	72	284	81	199	133	4	91	6	135	2	93	36	106	34	62	374	17	221	1201	2	281	81	6	23	134
AHNAK2	11	17	2	29	1	34	15	38	2	64	4	0	33	0	3	0	64	13	297	3	27	40	2	52	365	3	0	56	2	0	5
AHR	10	9	3	5	1	81	35	209	2	155	40	0	153	3	97	0	10	61	76	16	13	121	1	85	516	3	174	51	2	3	26
AHRR	0	2	0	0	0	1	2	0	106	1	0	0	0	1	0	0	0	0	2	0	0	0	1	16	3	0	0	0	0	0	0
AHSA1	2	1	0	0	0	8	3	17	0	14	3	0	5	1	7	0	1	1	3	2	0	20	1	32	62	1	10	3	0	2	0
AHSG	0	0	0	0	0	0	0	0	0	0	0	0	1	0	0	0	0	0	0	0	0	0	0	0	0	0	0	0	1	0	1
AHSP	0	0	0	0	0	35	0	1	0	0	0	0	0	0	0	0	1	1	0	3	3	1	0	0	0	2	0	0	0	0	0
AICDA	0	0	0	0	0	0	1	0	0	0	1	0	1	0	0	1	0	0	0	0	0	1	0	2	1	1	1	0	0	0	0
AIDA	0	0	0	0	0	1	1	3	0	2	0	0	1	0	0	0	1	0	0	0	0	9	0	8	11	0	5	0	0	0	0
AIF1	0	0	1	3	1	161	69	119	2	70	6	0	64	0	9	0	24	65	13	6	4	152	0	236	67	132	75	22	0	3	1
AIF1L	3	19	0	15	0	48	31	156	56	165	5	0	95	0	9	0	236	131	430	16	48	235	17	297	1029	4	4	156	5	5	34
AIFM1	5	1	1	0	3	13	1	13	0	11	9	2	9	0	5	0	1	2	0	1	4	13	0	23	95	1	26	1	0	0	1
AIFM2	1	0	0	0	0	14	10	17	0	14	6	0	5	0	2	0	17	12	16	1	2	20	0	22	215	4	8	2	0	1	4
AIFM3	0	0	0	0	0	0	3	0	0	1	0	0	0	0	0	0	0	0	0	0	1	1	0	1	4	0	0	0	1	0	0
AIG1	0	1	0	0	0	4	6	19	0	14	0	0	7	0	1	0	12	4	1	15	5	21	0	22	84	1	10	6	0	1	1
AIM2	0	0	0	1	0	9	1	12	0	2	0	0	6	0	0	0	0	2	1	0	0	0	0	6	7	1	0	1	0	0	1
AIMP1	1	4	0	2	0	18	13	52	1	31	14	0	15	0	13	0	9	29	17	6	12	62	1	50	160	2	30	13	0	0	14
AIMP2	0	0	2	0	0	4	0	1	0	7	2	0	0	0	0	0	0	3	3	1	1	10	0	4	58	0	4	0	0	0	0
AIP	0	0	0	1	0	6	3	16	1	8	0	0	3	0	2	0	2	5	3	1	5	36	0	6	56	1	13	6	0	0	0
AIPL1	0	0	0	0	0	0	0	1	0	0	0	0	0	0	0	0	0	0	0	0	0	0	0	0	0	0	0	0	0	0	0
AIRE	0	0	0	0	0	0	0	0	8	0	0	0	0	0	0	0	0	0	0	0	0	0	0	0	0	0	0	0	1	1	0
AJAP1	0	0	0	0	0	0	1	0	0	0	0	0	0	0	0	0	0	0	0	0	0	0	0	1	3	1	0	0	0	0	0
AJUBA	0	1	2	0	0	0	0	0	0	1	1	0	0	1	0	0	1	1	0	0	0	0	0	2	11	2	0	3	0	0	0
AK1	19	3	19	0	0	14	6	24	59	11	2	0	15	0	5	1	1	0	62	1	17	49	25	25	641	9	8	6	1	1	2
AK2	1	1	0	1	0	24	17	49	18	21	9	1	20	1	9	0	6	7	7	5	8	39	0	47	195	6	76	8	0	2	8
AK3	1	1	0	0	0	24	7	46	49	39	7	0	23	0	9	0	17	8	16	3	6	63	0	45	220	1	85	8	0	4	5
AK4	0	0	0	0	0	5	2	6	0	7	0	0	5	0	2	0	4	3	3	1	0	4	1	7	51	0	17	2	0	3	3
AK5	0	0	0	0	0	0	0	0	0	0	0	0	0	0	0	0	0	0	0	0	1	0	0	1	0	1	0	0	0	1	0
AK6	0	1	0	0	1	6	2	5	0	21	2	2	2	0	4	0	3	9	1	0	0	6	0	13	34	0	16	2	0	0	0
AK7	1	0	0	0	0	0	1	3	0	2	0	0	0	0	0	0	0	2	0	0	1	0	0	0	35	0	2	1	1	0	0
AK8	0	0	0	0	0	1	0	2	0	0	0	0	0	0	0	0	0	0	0	0	0	0	1	0	3	0	0	0	0	1	0
AK9	4	1	4	0	0	7	4	26	0	13	2	0	10	0	3	0	2	3	6	1	0	12	0	8	84	0	13	5	0	0	6
AKAIN1	0	0	0	0	0	0	0	0	0	0	0	0	0	0	0	0	0	0	0	0	0	0	0	0	0	0	0	0	0	0	0
AKAP1	3	3	0	0	0	25	3	68	1	23	35	0	29	1	29	23	1	14	5	12	0	56	0	35	211	1	58	11	0	2	26
AKAP10	1	2	0	0	0	9	6	47	29	10	8	0	8	1	4	0	9	5	4	1	1	14	1	16	68	1	20	7	0	1	3
AKAP11	0	0	0	0	0	3	0	4	0	5	2	0	1	0	3	0	2	0	0	0	6	11	0	0	24	0	13	2	0	2	1
AKAP12	0	0	0	0	0	0	1	2	0	14	0	0	1	0	0	0	0	2	0	0	6	5	0	3	12	2	0	0	0	1	0
AKAP13	14	10	11	14	1	103	124	397	48	214	115	12	156	1	78	2	28	99	103	18	21	299	12	184	815	15	113	74	4	5	121
AKAP14	0	0	0	0	0	0	0	0	0	0	0	0	0	0	0	0	0	0	1	0	0	0	0	0	27	0	0	1	0	0	0
AKAP17A	0	0	3	1	0	18	51	42	9	17	8	2	24	0	7	1	8	7	13	2	8	34	2	34	152	0	18	23	1	8	10
AKAP3	0	0	0	0	0	0	1	0	0	1	0	0	0	0	0	0	0	0	0	0	0	0	0	0	1	0	0	0	1	0	0
AKAP4	0	0	0	0	0	0	0	0	0	0	0	0	0	0	0	0	0	0	0	0	0	0	0	0	0	0	0	0	0	0	0
AKAP5	0	0	0	0	0	0	0	0	0	2	0	0	0	0	0	0	0	0	0	0	0	2	0	2	2	0	0	2	1	0	0
AKAP6	0	0	0	0	0	0	1	1	0	1	0	0	1	0	0	0	5	2	15	0	0	2	0	0	14	1	2	2	0	0	0
AKAP7	0	1	0	0	0	4	0	2	0	1	0	1	2	0	0	0	0	0	0	0	0	1	0	3	22	1	1	0	0	0	0
AKAP8	4	1	5	0	0	4	10	25	6	21	11	0	4	0	4	0	2	5	5	10	2	15	0	19	59	0	11	4	0	1	6
AKAP8L	8	4	5	5	0	6	7	24	37	18	9	2	14	0	8	0	1	11	13	5	2	27	1	18	85	6	11	18	0	5	19
AKAP9	12	14	10	7	0	102	66	416	61	309	90	9	159	3	60	1	39	89	95	22	17	195	5	176	1199	12	176	84	3	10	102
AKIP1	0	0	0	0	0	1	0	0	0	3	1	0	1	0	0	0	0	1	0	0	0	7	0	2	7	1	7	2	0	1	1
AKIRIN1	5	0	0	0	0	37	49	74	16	47	10	0	27	0	6	12	22	36	27	6	7	60	0	42	261	10	42	14	0	3	8
AKIRIN2	2	1	0	0	0	15	29	43	18	32	4	0	35	1	9	0	37	6	17	3	4	76	0	50	105	11	21	24	0	6	0
AKNA	1	1	1	1	0	18	64	58	0	15	2	1	20	0	7	0	8	4	11	9	1	27	0	43	78	4	30	7	0	0	1
AKNAD1	0	0	0	0	0	1	0	2	0	0	0	0	0	0	0	0	0	0	0	0	0	1	0	0	0	0	0	0	0	0	0
AKR1A1	1	0	1	1	0	32	15	62	79	41	25	1	27	1	24	0	10	26	17	24	15	261	3	82	429	2	59	26	0	6	6
AKR1B1	0	0	0	0	0	11	5	8	1	7	5	0	2	0	0	0	2	1	1	2	3	39	0	29	20	0	6	0	0	0	1
AKR1B10	40	21	1	7	3	283	90	765	202	263	182	2	151	3	162	3	39	206	41	55	45	792	7	478	3653	8	1064	69	5	24	83
AKR1B15	0	0	0	0	0	0	0	6	0	0	0	0	1	0	0	0	0	0	0	0	0	2	0	0	9	0	1	0	0	0	0
AKR1C1	7	5	1	4	2	84	12	337	147	155	165	2	39	7	70	0	14	102	33	22	16	385	3	94	370	16	302	32	3	26	37
AKR1C2	6	11	4	11	2	76	61	176	76	147	271	3	39	2	36	20	19	135	26	24	26	310	4	174	430	9	223	52	2	19	11
AKR1C3	47	11	3	1	0	120	49	702	436	187	189	8	115	7	113	27	38	124	42	54	46	610	3	463	1297	5	961	94	2	39	39
AKR1C4	0	0	0	0	0	0	0	0	1	0	0	0	2	0	0	0	0	0	0	3	7	5	0	0	3	0	1	0	0	0	0
AKR1D1	0	0	0	0	0	0	0	1	0	0	0	0	0	0	0	0	0	0	0	0	0	0	0	0	0	0	0	0	0	0	0
AKR1E2	0	0	0	0	0	0	0	0	0	1	0	0	0	0	0	0	0	0	0	0	0	0	0	1	2	0	0	0	0	0	0
AKR7A2	1	0	1	1	0	17	6	26	0	13	16	0	8	0	6	0	10	6	12	7	6	50	2	27	179	2	24	11	0	5	4
AKR7A3	3	11	2	1	0	109	42	108	76	53	42	2	39	3	32	1	7	14	15	16	17	165	1	79	948	3	152	21	1	10	26
AKT1	1	2	0	3	0	12	6	32	1	17	3	0	25	0	8	0	6	1	10	1	2	31	0	24	152	0	28	8	0	1	2
AKT1S1	0	0	2	0	0	3	2	15	3	7	2	0	6	0	2	0	1	1	7	0	2	23	0	13	54	0	2	11	0	0	1
AKT2	0	1	0	0	0	10	8	32	3	9	2	0	6	0	3	0	3	5	13	3	2	57	0	26	99	4	10	10	0	2	4
AKT3	0	0	0	0	0	1	3	3	0	10	1	0	1	0	0	0	0	0	0	0	0	3	0	3	2	1	0	1	1	1	0
AKTIP	0	0	0	0	0	2	1	6	0	8	0	0	4	0	1	0	6	1	2	0	1	5	0	17	15	0	1	2	0	0	1
AL020996.2	0	0	0	0	0	0	0	0	0	0	0	0	0	0	1	0	0	0	0	0	0	0	0	0	0	0	0	0	0	0	0
AL021546.1	0	31	0	0	0	52	0	1	0	0	1	0	4	0	0	2	0	25	9	0	0	28	4	40	38	17	22	4	0	0	0
AL021997.3	0	0	0	0	0	0	0	3	0	0	0	0	0	0	0	0	0	0	0	0	0	0	0	0	3	0	0	0	0	0	1
AL022238.4	1	7	0	1	0	65	60	59	2385	34	17	2	45	0	40	3	3	27	43	16	40	575	1	242	397	3	27	22	0	2	19
AL022318.4	0	0	0	0	0	2	3	8	0	6	1	0	2	0	2	0	0	2	4	3	7	90	0	14	70	0	2	1	0	0	2
AL024498.2	0	0	0	0	0	4	6	6	0	0	1	0	7	0	0	0	0	0	0	0	0	9	0	0	15	7	0	0	0	0	0
AL031708.1	1	0	0	0	0	2	2	3	0	1	0	0	0	0	0	0	1	0	8	0	1	4	0	6	7	1	0	1	0	0	1
AL033529.1	3	0	0	0	0	0	1	3	0	2	2	0	0	0	4	0	0	5	0	0	1	2	0	0	6	0	3	0	0	0	4
AL035425.2	0	0	0	0	0	0	0	0	0	0	0	0	0	0	0	0	0	0	0	0	0	0	0	0	0	1	0	0	0	0	0
AL035460.1	0	0	0	0	0	0	0	0	0	0	0	0	0	0	0	0	0	0	0	0	0	0	0	0	0	0	0	0	0	0	0
AL049634.2	0	0	0	0	0	2	20	6	0	13	0	0	1	0	0	0	0	0	0	0	0	0	0	0	0	3	1	0	0	0	0
AL049650.1	0	0	0	0	0	0	0	0	0	0	0	0	0	0	0	0	0	0	0	0	0	0	0	0	0	0	0	0	0	0	0
AL049697.1	0	0	0	0	0	5	0	11	0	16	4	0	23	0	3	0	0	22	0	0	14	22	0	2	59	0	2	1	0	0	0
AL049779.1	0	4	0	0	0	18	1	5	0	8	3	0	11	0	2	0	0	1	72	1	0	7	0	0	21	0	12	1	0	0	4
AL049839.2	0	6	0	0	0	33	0	7	0	4	0	0	12	0	0	0	0	21	0	3	8	28	0	7	142	2	19	16	0	0	1
AL049844.1	1	3	2	1	0	26	5	18	0	31	1	0	58	0	2	0	11	112	131	0	3	60	5	461	30	1	65	14	1	0	2
AL049844.3	0	0	0	0	0	0	0	2	0	22	2	0	13	0	0	0	0	0	0	0	0	0	0	0	10	0	1	0	0	0	0
AL096711.2	0	0	0	0	0	0	0	0	1	0	0	0	0	0	0	0	0	0	0	0	0	0	0	0	0	0	0	0	0	0	0
AL096814.1	0	0	0	0	0	0	0	1	0	0	0	0	0	0	0	0	0	3	0	0	0	0	0	0	4	0	0	0	0	0	0
AL096870.1	0	2	0	0	0	0	0	1	0	6	2	0	0	0	0	0	0	10	0	0	0	16	0	11	63	12	2	0	0	1	0
AL109653.1	0	0	0	0	0	0	0	0	0	0	0	0	0	0	0	0	0	0	0	0	0	0	0	0	0	0	0	0	0	0	0
AL109810.2	0	0	0	0	0	0	0	0	0	0	0	0	0	0	0	0	0	0	0	0	0	0	0	0	0	0	0	0	0	0	0
AL109827.1	0	0	0	0	0	0	0	3	0	6	0	0	1	0	0	0	0	1	0	0	0	0	0	6	2	0	0	0	0	0	0
AL109936.3	0	0	0	0	0	1	0	1	0	0	0	0	0	0	1	0	0	0	0	0	0	0	0	0	2	0	0	0	0	0	0
AL110118.2	0	0	0	0	0	3	5	7	0	3	2	0	0	0	0	0	0	7	0	0	0	8	0	0	1	3	0	0	0	0	0
AL117348.2	0	0	0	0	0	0	0	1	0	0	0	0	13	0	1	0	0	0	0	0	0	1	0	0	1	0	0	0	0	0	0
AL121753.1	0	0	0	0	0	47	27	3	0	27	2	0	0	0	0	0	0	74	43	4	0	74	0	45	71	22	1	0	0	4	0
AL121758.1	0	4	0	0	0	147	134	139	1097	221	13	1	142	0	83	0	41	171	721	78	30	989	2	1037	745	35	218	10	1	11	19
AL121845.2	0	0	0	0	0	0	0	0	0	0	0	0	0	0	0	0	0	1	2	0	0	0	0	0	14	1	1	0	0	0	0
AL121845.3	0	0	0	0	0	33	5	40	1	54	6	1	20	1	21	0	5	7	111	4	4	468	3	209	339	25	91	14	0	0	2
AL132671.2	0	0	0	0	0	0	0	3	0	1	0	0	0	0	0	0	0	1	0	0	0	2	0	0	1	0	0	0	0	0	1
AL132780.3	0	0	0	0	0	40	12	7	0	15	2	0	21	0	0	0	5	0	18	1	11	126	0	120	52	1	92	1	0	0	0
AL133352.1	0	3	0	8	0	163	15	8	1345	6	3	0	5	0	0	126	0	6	10	1	1	63	0	89	244	7	3	0	0	0	0
AL136295.1	0	0	1	0	0	71	42	46	0	64	15	0	15	0	33	0	2	40	33	5	13	137	4	154	339	10	241	15	1	1	10
AL136295.3	0	0	0	0	0	0	0	0	0	0	0	0	0	0	0	0	0	0	0	0	0	0	0	0	0	0	0	0	0	0	0
AL136295.4	0	0	0	0	0	12	0	0	0	0	0	0	0	0	0	0	0	0	0	0	0	0	0	22	12	0	0	0	0	0	0
AL136295.5	0	0	34	0	0	51	89	38	0	57	7	0	29	0	39	0	11	66	20	7	6	432	3	113	412	0	200	7	1	3	6
AL136531.2	1	1	0	0	0	4	4	3	0	47	4	0	12	0	6	0	4	9	29	1	0	0	0	85	40	0	1	3	0	0	2
AL138694.1	0	0	0	0	0	0	0	0	0	0	0	0	0	0	0	0	0	0	0	0	0	0	0	0	0	1	0	0	0	0	0
AL138752.2	0	0	0	0	0	225	12	35	0	61	3	1	53	1	13	555	12	68	15	11	29	373	2	957	323	29	347	7	1	5	9
AL138826.1	0	0	0	0	0	0	0	0	0	0	0	0	0	0	0	0	0	0	0	0	0	0	0	0	0	0	0	0	0	0	0
AL139011.2	7	0	0	0	0	4	26	32	0	34	2	0	35	0	5	0	2	47	5	5	1	78	0	102	283	19	10	19	0	0	10
AL139260.3	1	2	6	0	0	4	0	16	0	48	5	0	7	0	5	0	3	41	22	8	1	45	8	222	144	4	32	6	0	0	3
AL139300.1	2	0	1	0	22	19	59	45	181	73	9	3	28	0	6	427	1	11	50	0	1	72	7	182	125	4	106	21	0	0	8
AL139353.1	0	1	0	0	0	3	0	3	0	18	0	0	0	0	36	0	13	10	57	0	0	72	0	14	48	22	11	2	0	0	4
AL157392.5	0	0	0	0	0	7	24	18	0	2	2	0	16	0	2	0	0	1	1	2	0	49	0	15	60	4	6	2	0	0	5
AL159163.1	3	0	0	0	0	56	7	17	0	5	8	0	14	1	4	0	0	11	2	0	0	43	0	8	14	13	14	5	1	1	0
AL160396.2	0	0	0	0	0	0	0	0	0	0	0	0	0	0	0	0	0	0	0	0	0	0	0	0	2	1	0	0	0	0	0
AL161911.1	0	0	0	0	0	0	0	0	0	0	0	0	0	0	0	0	0	0	0	0	0	0	0	0	0	0	0	0	0	0	0
AL162231.1	0	0	1	0	0	0	0	0	0	0	0	0	0	0	0	0	0	0	0	0	0	0	0	0	2	0	1	0	0	13	0
AL162231.3	0	0	0	0	0	0	0	0	0	0	0	0	0	0	0	0	0	0	0	0	0	0	0	0	0	0	0	0	0	0	0
AL163195.3	0	0	0	0	0	0	0	0	0	0	0	0	0	0	0	0	0	0	0	0	0	0	0	0	0	0	0	0	0	0	0
AL163636.2	0	6	2	0	0	109	34	203	1	107	58	0	141	13	93	37	6	74	28	134	15	1652	4	2648	914	2	1266	30	2	15	53
AL353572.3	0	0	0	0	0	0	0	0	0	0	0	0	0	0	0	0	0	0	0	0	0	0	0	0	0	1	0	0	0	0	0
AL353588.1	0	0	0	0	0	0	2	0	0	0	0	0	1	0	1	0	0	0	0	0	1	4	0	0	8	0	0	0	1	0	0
AL354761.1	0	0	0	0	0	0	0	0	0	0	0	0	0	0	0	0	0	0	0	0	0	0	0	0	0	0	0	0	0	0	0
AL355102.2	0	0	0	0	0	0	4	0	0	2	0	0	0	0	0	0	4	0	0	2	0	0	0	0	0	0	0	0	0	3	0
AL355315.1	0	0	0	0	0	0	3	1	0	6	0	0	0	0	0	0	4	20	8	0	0	60	0	2	3	0	25	0	0	0	1
AL355916.3	0	0	0	0	0	2	0	0	1	1	0	0	0	0	0	0	3	0	0	0	0	0	0	0	0	0	0	0	0	0	0
AL355987.1	1	0	0	0	0	0	0	0	0	0	0	0	0	0	0	0	0	0	0	0	0	0	0	0	0	0	0	0	0	0	0
AL355987.3	0	0	0	0	0	0	0	0	0	1	0	0	0	0	0	0	0	0	0	0	0	1	0	0	4	0	0	0	0	0	0
AL357673.1	0	0	0	0	0	0	0	0	0	0	0	0	0	0	0	0	0	0	0	0	0	0	0	0	0	1	0	0	0	0	0
AL359736.1	0	0	3	2	0	2	22	22	0	19	9	0	13	0	6	0	1	4	1	0	0	41	0	8	43	0	28	13	0	0	21
AL359922.1	0	0	0	0	0	0	0	3	0	0	0	0	0	0	0	0	0	0	0	0	0	0	0	4	3	0	0	0	5	0	0
AL360181.3	1	0	0	2	0	18	1	10	56	11	4	0	3	0	2	499	3	1	3	0	0	29	0	13	114	0	39	0	0	0	0
AL365205.1	1	0	1	0	0	180	39	54	723	67	14	1	44	0	10	0	59	185	345	51	29	261	3	1782	927	7	211	48	0	4	3
AL365214.3	0	0	0	0	0	0	0	0	0	0	0	0	0	0	0	0	0	0	0	0	0	0	0	0	0	0	0	0	0	0	0
AL365232.1	0	0	0	0	0	0	0	0	0	0	0	0	0	0	0	0	0	0	0	0	0	0	0	0	0	0	0	0	0	0	0
AL365273.2	0	0	0	0	0	0	2	0	0	0	0	0	0	0	0	0	0	0	0	0	0	0	0	0	0	0	0	0	0	0	0
AL391650.1	0	0	0	0	0	0	0	0	0	0	0	0	0	0	0	0	0	0	0	0	0	0	0	0	0	0	0	0	0	0	0
AL451007.3	0	0	0	0	0	0	0	0	0	0	0	0	0	0	0	0	0	0	0	0	0	0	0	0	1	3	0	0	0	0	0
AL512428.1	0	0	0	0	0	9	0	9	0	0	0	0	0	0	0	0	2	0	0	0	0	0	0	4	7	0	0	0	0	0	0
AL512506.3	0	0	0	0	0	0	0	0	0	0	0	0	0	0	1	0	0	0	0	0	0	0	0	0	2	0	0	0	0	0	0
AL512785.2	0	0	0	0	0	1	0	0	0	0	0	0	0	0	0	0	0	0	0	0	0	0	0	0	5	0	0	0	0	0	0
AL513165.2	0	0	0	0	0	143	4	10	0	42	1	1	20	0	0	60	5	50	1	3	5	228	0	557	180	69	111	1	0	1	1
AL583836.1	1	0	19	0	0	56	31	47	6	71	16	2	71	1	34	0	3	66	10	7	1	289	0	582	622	1	134	10	9	1	22
AL589666.1	2	0	0	0	0	4	33	19	1	20	0	6	8	0	10	0	2	22	1	0	0	14	0	100	35	0	3	2	0	0	8
AL590132.1	0	0	0	0	0	0	0	0	0	0	0	0	1	0	0	0	0	0	0	0	0	0	1	0	0	0	1	0	0	0	0
AL590560.1	0	0	0	0	0	0	0	0	0	0	0	0	0	0	0	0	0	0	0	0	0	0	0	0	1	0	0	0	0	0	0
AL591806.3	0	0	0	0	0	0	0	0	0	0	0	0	0	0	0	0	0	0	0	0	0	0	0	0	0	0	0	0	0	0	0
AL592490.1	0	0	0	0	0	0	0	0	0	0	0	0	0	0	0	0	0	0	0	0	0	51	0	0	19	0	6	0	0	0	0
AL603832.3	1	8	0	4	0	0	8	7	0	4	1	0	5	0	1	0	0	0	0	3	1	2	1	6	10	0	0	5	0	0	2
AL645922.1	0	11	4	0	3	49	50	95	765	297	21	1	99	0	13	0	1	232	22	50	92	1304	2	966	1898	73	199	140	2	9	19
AL645941.2	1	0	0	0	0	0	4	1	0	2	0	0	0	0	0	0	0	0	0	0	0	1	0	0	0	0	0	0	0	0	0
AL662899.1	0	0	0	0	0	0	0	0	0	0	0	0	0	0	0	0	0	0	0	0	0	0	0	0	0	0	0	0	0	0	0
AL662899.2	0	0	0	0	0	0	0	0	0	0	0	0	0	0	0	0	0	0	0	0	0	0	0	0	0	0	0	0	0	0	0
AL669918.1	0	0	0	0	0	1	2	6	0	13	0	0	2	0	1	0	0	0	0	0	1	0	0	21	4	0	0	0	0	0	0
AL672142.1	0	0	0	0	0	0	1	0	0	11	0	0	0	0	0	0	0	0	0	0	0	4	0	0	4	0	0	0	4	0	0
AL691442.1	0	0	0	0	0	0	0	0	0	0	0	0	0	0	0	0	0	0	0	0	0	0	0	0	0	0	0	0	0	0	0
AL713999.1	1	5	0	0	0	212	110	63	5701	104	25	2	86	1	51	16	32	1138	287	11	9	1393	8	808	853	112	706	44	1	2	17
AL772284.2	0	0	0	0	0	0	0	0	0	0	0	0	0	0	0	0	0	0	0	0	0	0	0	0	0	0	0	0	0	0	0
AL807752.6	0	0	0	2	0	2	0	0	0	0	0	0	0	0	0	0	0	0	0	0	0	0	0	0	1	0	0	0	0	0	0
AL807752.7	0	0	0	0	0	0	0	0	0	0	0	0	0	0	0	0	0	0	0	0	0	0	0	0	0	0	0	0	0	0	0
AL845331.2	0	0	0	0	0	1	0	0	0	0	0	0	0	0	0	0	0	0	0	0	0	0	0	0	1	0	0	0	0	0	0
AL928654.4	0	0	0	0	0	0	2	2	0	0	0	0	2	0	1	0	1	0	0	1	1	3	0	0	5	0	1	1	0	1	3
AL929554.1	0	0	0	0	0	0	0	0	0	0	0	0	0	0	0	0	0	0	0	0	0	0	0	0	0	0	0	0	0	0	0
ALAD	0	0	0	1	0	6	4	36	0	8	4	0	13	0	16	0	5	7	5	4	0	30	3	34	94	2	57	7	0	7	8
ALAS1	1	1	0	2	0	19	21	54	39	71	11	0	27	0	21	1	31	29	29	6	6	80	0	80	357	4	39	18	1	1	9
ALAS2	0	0	0	0	0	49	1	11	0	0	0	0	0	0	0	0	0	2	1	8	13	9	1	0	6	3	0	0	0	0	0
ALB	0	0	1	0	0	2	0	4	0	2	2	0	17	0	0	0	0	0	0	0	1	3	0	0	0	0	0	0	0	1	0
ALCAM	2	4	0	1	0	23	13	87	64	79	8	2	30	0	13	0	3	11	11	3	0	59	2	81	301	3	63	28	0	4	9
ALDH16A1	0	0	0	0	0	4	2	9	49	17	5	1	10	0	2	0	1	3	6	2	1	12	0	17	75	0	8	3	0	1	1
ALDH18A1	1	1	0	1	0	7	4	12	21	5	13	0	4	1	5	0	1	4	2	0	4	8	0	30	157	0	15	3	0	1	5
ALDH1A1	16	6	2	2	1	138	38	175	0	104	44	1	58	0	28	14	9	20	24	18	14	80	2	74	923	3	355	28	0	5	29
ALDH1A2	2	0	0	0	0	0	1	1	0	2	0	0	0	0	0	1	0	1	0	1	0	4	0	6	2	2	0	1	0	0	0
ALDH1A3	2	25	0	3	0	63	51	131	48	144	0	1	105	1	7	0	198	66	434	2	35	45	16	127	576	9	19	129	5	5	12
ALDH1B1	0	0	0	0	0	3	0	1	0	1	1	0	1	0	1	0	0	0	0	0	0	1	1	0	3	0	4	1	0	0	0
ALDH1L1	0	0	0	0	0	3	6	5	1	8	0	1	0	0	1	0	1	7	12	0	0	0	2	3	45	4	0	9	0	4	1
ALDH1L2	0	0	0	0	0	0	0	0	0	0	0	0	0	0	0	0	0	0	0	0	0	3	0	0	0	2	0	0	0	0	0
ALDH2	7	5	0	0	0	23	5	71	0	80	12	0	49	1	24	0	2	10	6	2	0	102	0	22	135	2	60	9	0	3	43
ALDH3A1	13	2	0	1	0	35	20	358	46	87	90	1	54	0	9	10	22	12	121	13	14	109	4	55	641	3	290	33	1	8	16
ALDH3A2	10	7	0	0	0	39	17	171	38	76	48	0	60	1	47	1	21	22	44	10	16	116	0	92	429	2	222	25	4	12	24
ALDH3B1	3	0	0	6	0	13	3	19	7	13	3	1	9	0	8	4	5	8	20	7	12	29	2	10	285	2	4	4	0	1	16
ALDH3B2	0	0	0	1	0	0	0	6	0	8	0	0	6	0	0	0	18	9	21	0	1	9	1	0	52	1	0	10	0	0	0
ALDH4A1	0	0	0	0	0	4	0	0	0	0	0	0	2	0	0	0	0	0	2	0	0	2	0	0	15	0	1	0	0	0	0
ALDH5A1	0	0	0	0	0	1	0	1	0	5	2	1	1	0	0	0	1	0	0	1	1	2	0	4	12	0	0	1	0	1	0
ALDH6A1	2	0	0	0	0	19	6	15	9	34	5	0	9	0	8	0	5	9	0	5	1	14	0	21	99	1	20	2	0	0	3
ALDH7A1	2	0	1	0	1	3	2	10	22	6	2	0	6	0	3	6	0	0	2	1	3	3	0	9	31	13	14	5	0	0	8
ALDH8A1	0	0	0	0	0	0	0	0	0	0	1	0	0	0	0	0	0	0	0	0	0	0	0	2	3	1	0	0	0	0	0
ALDH9A1	0	0	0	0	0	38	11	64	29	47	4	0	62	0	10	0	28	15	78	5	16	117	0	144	330	4	52	7	0	1	5
ALDOA	21	140	4	38	3	899	578	669	10801	676	155	8	678	11	260	1077	353	993	2497	248	733	2947	50	4605	5873	359	1141	658	14	68	87
ALDOB	5	81	59	8	3	242	296	280	46	481	6	4	47	7	16	1	32	13	45	89	17	172	2	910	6416	5	45	16	3	41	4
ALDOC	1	2	3	1	0	20	17	134	2	23	20	0	39	0	19	0	8	9	12	16	14	233	3	68	429	3	130	23	2	13	12
ALG1	0	0	0	0	0	1	1	2	0	1	3	0	3	1	2	0	0	0	0	1	0	6	0	3	23	16	8	1	0	0	3
ALG10	1	0	0	0	0	0	0	2	0	0	0	0	2	1	1	0	0	0	0	0	0	1	0	2	7	0	0	0	0	0	0
ALG10B	0	0	0	0	0	1	0	4	1	3	0	0	0	0	1	0	0	0	0	0	0	1	0	3	3	1	1	1	0	0	1
ALG11	2	0	0	1	0	37	18	52	213	52	20	8	31	1	12	1	4	50	3	3	8	231	3	237	335	5	61	32	3	0	18
ALG12	0	0	0	0	0	2	3	3	13	0	1	0	0	1	2	0	1	1	1	0	0	7	0	7	40	0	3	2	0	1	0
ALG13	3	2	0	1	1	6	4	20	0	22	5	1	9	0	14	0	8	3	5	2	5	36	0	15	91	0	28	5	2	2	7
ALG14	0	0	0	0	0	0	0	1	0	0	0	0	0	0	0	0	0	0	0	0	0	0	0	0	0	0	0	0	0	0	0
ALG1L	0	0	0	0	0	0	0	0	0	0	0	0	0	0	0	0	0	0	0	0	0	0	0	1	4	0	0	0	0	0	0
ALG1L2	0	0	0	0	0	0	0	0	0	0	0	0	0	0	0	0	0	0	0	1	0	0	0	0	0	0	0	0	0	0	1
ALG2	0	2	0	0	1	7	2	20	0	11	2	0	4	0	4	1	1	1	0	13	5	18	0	13	49	1	23	4	0	1	0
ALG3	0	0	0	0	0	3	3	4	0	2	2	1	1	0	0	0	0	1	0	2	0	2	0	0	34	2	8	1	0	0	1
ALG5	0	0	1	0	0	13	0	10	0	6	4	0	2	0	1	0	1	2	0	2	0	15	0	20	52	2	22	1	0	1	3
ALG6	0	0	0	0	0	2	2	10	0	2	2	0	2	0	1	0	0	1	0	0	0	10	0	6	17	0	7	0	0	0	2
ALG8	1	0	0	0	0	2	1	6	0	3	3	0	3	0	2	0	0	0	0	1	1	7	0	10	21	1	11	0	0	0	0
ALG9	0	0	0	0	0	20	2	8	0	26	0	0	2	0	0	0	0	6	2	0	3	80	0	17	76	0	11	2	0	0	1
ALK	0	0	0	0	0	0	0	2	0	0	0	0	0	0	0	0	0	0	0	0	0	0	0	0	0	1	0	0	0	0	0
ALKAL1	0	0	0	0	0	0	0	0	0	0	0	0	0	0	0	0	0	0	0	0	0	0	0	0	0	0	0	0	0	0	0
ALKAL2	0	0	0	0	0	0	0	0	0	1	0	0	0	0	0	0	0	0	0	0	0	0	0	0	0	0	0	0	0	0	0
ALKBH1	0	0	0	0	0	1	0	2	1	1	2	0	1	0	1	0	2	0	0	0	0	3	0	0	16	0	7	0	0	0	0
ALKBH2	0	0	0	0	0	0	1	0	0	1	0	0	0	0	0	0	0	0	0	0	0	0	0	1	3	0	1	0	0	1	1
ALKBH3	0	0	0	0	0	3	10	7	0	7	1	0	3	0	2	0	1	2	3	1	2	6	0	9	27	0	6	0	0	0	0
ALKBH4	0	0	0	0	0	0	0	6	4	1	1	0	0	0	0	0	0	0	0	0	0	5	0	4	9	2	4	0	0	1	2
ALKBH5	0	0	0	1	0	13	9	29	0	20	5	0	14	0	8	0	5	3	1	1	5	37	0	29	150	3	34	7	1	1	1
ALKBH6	0	1	0	0	0	0	0	5	0	1	0	0	1	0	1	0	1	3	0	1	0	24	0	4	24	4	2	2	0	0	0
ALKBH7	0	2	0	0	0	6	6	16	2	15	4	0	4	1	3	0	4	18	13	3	1	25	1	51	220	5	10	6	0	3	1
ALKBH8	0	0	0	0	0	0	0	0	0	1	0	0	0	0	0	0	0	0	0	0	0	1	1	2	5	1	3	0	0	0	0
ALLC	0	0	0	0	0	0	0	0	0	0	0	0	0	0	0	0	0	0	0	0	0	0	0	0	0	0	0	0	0	1	0
ALMS1	1	0	0	0	0	0	2	7	0	3	1	0	5	0	2	0	0	0	0	1	0	7	0	2	32	2	2	0	0	0	1
ALOX12	0	3	1	5	0	19	13	19	1	14	0	0	8	0	2	0	41	16	25	1	21	23	1	30	179	1	0	5	0	1	2
ALOX12B	0	0	0	0	0	1	0	5	0	0	0	0	0	0	0	0	2	0	0	0	1	0	0	1	4	2	3	0	1	0	0
ALOX15	0	0	0	0	0	1	4	8	0	0	0	0	0	0	0	0	0	0	1	0	0	3	0	1	131	0	1	3	0	0	0
ALOX15B	0	0	0	0	0	0	0	2	0	1	0	0	1	0	0	0	1	0	0	0	0	0	0	0	4	3	0	0	1	0	0
ALOX5	0	0	0	0	0	32	44	46	20	44	1	0	22	0	1	0	9	1	4	4	2	56	0	52	40	15	25	6	0	0	1
ALOX5AP	0	0	0	4	0	131	490	76	5	75	4	1	21	0	4	0	30	22	10	4	8	130	0	100	105	180	95	39	2	10	2
ALOXE3	0	0	1	0	0	0	0	0	0	2	2	0	0	0	1	0	0	0	0	0	0	1	0	0	3	0	1	0	0	0	0
ALPI	0	13	6	0	0	37	20	66	31	93	2	1	3	0	4	0	6	3	13	27	1	17	0	242	2134	0	9	2	0	4	1
ALPK1	1	2	0	1	0	15	51	101	8	33	10	0	29	1	9	0	4	4	11	16	3	60	0	38	54	3	30	4	0	4	7
ALPK2	0	0	1	0	0	1	0	1	0	0	0	0	0	0	0	0	0	0	0	0	0	0	0	0	0	2	1	0	0	0	0
ALPK3	0	0	0	0	0	1	0	1	0	1	0	0	0	0	1	0	1	0	1	0	1	8	0	0	12	1	0	0	0	0	0
ALPL	0	0	1	1	0	45	117	75	1	18	4	0	38	1	0	0	6	22	6	14	3	80	0	59	37	51	39	21	0	0	0
ALPP	0	0	0	0	0	0	0	1	0	0	0	0	0	0	0	1	0	0	0	0	0	0	0	0	1	1	0	0	0	0	0
ALS2	0	0	3	0	0	5	8	24	0	13	7	0	6	0	11	0	0	1	2	3	5	22	0	7	38	0	7	8	2	5	3
ALS2CL	5	2	2	4	0	3	10	21	5	18	3	0	6	0	0	0	4	6	18	5	7	47	1	23	243	2	7	23	0	0	1
ALX1	0	0	0	0	0	0	0	0	0	0	0	0	1	0	1	0	0	0	0	0	0	0	0	0	0	0	0	0	0	0	0
ALX3	0	0	0	0	0	0	0	0	0	0	0	0	0	0	0	0	0	0	0	0	0	0	0	0	0	4	0	0	0	0	0
ALX4	0	0	0	0	0	0	0	0	0	0	0	0	0	0	0	0	0	0	0	0	0	1	0	0	1	2	0	0	0	0	0
ALYREF	0	1	1	0	0	2	6	15	0	5	5	0	7	1	2	0	1	3	2	1	3	21	0	13	52	1	10	3	0	1	1
AMACR	1	0	0	1	0	18	2	23	0	5	4	0	18	33	21	0	1	8	48	1	4	38	0	36	88	35	42	1	0	0	6
AMBN	0	0	0	0	0	0	0	0	0	0	0	0	0	0	0	0	0	0	0	0	0	0	0	0	0	0	0	0	0	0	0
AMBP	0	0	0	0	0	3	0	1	0	1	0	0	1	0	0	0	0	0	0	8	1	5	0	0	8	0	0	0	0	0	0
AMBRA1	0	6	1	0	1	5	4	11	0	15	10	0	10	0	1	0	23	5	24	4	3	26	1	14	126	2	10	16	0	2	3
AMD1	1	0	0	0	0	52	12	74	16	45	5	0	28	1	4	0	9	2	10	2	1	36	3	62	107	4	44	5	0	0	2
AMDHD1	0	0	0	0	0	0	0	0	0	1	0	0	0	0	0	0	0	0	0	0	0	0	0	0	0	0	0	0	0	0	0
AMDHD2	1	1	1	0	0	8	7	14	0	7	6	0	3	0	1	0	2	8	9	2	2	20	1	24	45	5	14	8	0	0	1
AMELX	0	0	0	0	0	0	0	0	0	0	0	0	0	0	0	0	0	0	0	0	0	0	0	0	0	0	0	0	0	0	0
AMELY	0	0	0	0	0	0	0	0	0	0	0	0	0	0	0	0	0	0	0	0	0	0	0	0	0	0	0	0	0	0	0
AMER1	0	0	0	0	0	1	0	1	0	2	3	0	0	0	1	0	0	0	0	1	2	5	0	0	7	0	1	0	1	0	0
AMER2	0	0	0	0	0	0	0	0	0	0	0	1	0	0	0	0	0	0	0	0	0	2	1	2	0	0	0	0	0	0	0
AMER3	0	0	0	0	0	0	0	0	0	0	0	0	0	0	0	0	0	0	0	0	0	0	0	0	1	0	0	0	0	0	0
AMFR	0	1	2	0	2	12	8	34	0	40	6	0	8	0	4	0	13	9	29	9	2	54	4	49	330	1	32	16	1	2	5
AMH	0	0	0	0	0	0	0	0	0	0	0	0	1	0	0	0	0	0	0	0	0	0	0	0	2	0	0	0	0	0	0
AMHR2	0	0	0	0	0	0	0	1	0	0	0	0	1	0	0	0	0	0	0	0	0	0	0	0	0	0	0	0	0	0	0
AMIGO1	0	0	0	0	0	1	0	1	0	0	0	0	0	0	3	0	0	0	0	0	0	0	0	0	3	0	1	0	0	1	0
AMIGO2	0	0	0	0	0	0	0	3	0	9	0	1	0	0	1	0	0	0	0	0	0	5	0	1	7	0	2	3	0	0	0
AMIGO3	0	0	0	0	0	1	2	3	0	0	0	0	0	0	0	0	1	0	0	0	0	2	0	4	20	0	0	1	0	0	0
AMMECR1	0	0	0	0	0	4	0	12	32	4	3	0	8	0	3	0	6	2	14	3	1	9	0	7	37	0	5	4	0	2	4
AMMECR1L	0	0	0	0	0	3	2	5	0	10	1	0	2	0	5	0	1	2	2	1	2	15	0	15	25	0	4	4	0	1	0
AMN	4	3	6	1	0	11	27	25	8	13	2	0	21	1	23	3	1	9	6	16	1	21	2	102	470	0	38	20	1	4	4
AMN1	0	0	0	0	1	4	7	3	0	8	1	0	2	0	0	0	1	2	1	1	1	9	0	2	15	2	8	2	0	0	1
AMOT	0	0	0	0	0	0	0	6	0	1	2	0	3	0	1	0	0	0	0	0	0	4	0	10	16	1	8	4	0	1	2
AMOTL1	0	0	0	0	0	0	1	2	0	3	0	0	0	0	0	0	0	0	1	0	0	0	0	2	5	0	0	0	1	0	0
AMOTL2	0	1	0	16	0	40	4	26	1	59	4	1	44	0	4	0	35	35	119	1	2	29	1	22	166	2	37	28	0	0	6
AMPD1	0	0	0	0	0	0	0	0	0	0	0	0	1	0	0	1	1	0	0	0	1	0	0	0	1	0	0	0	0	0	0
AMPD2	2	1	0	0	0	9	10	40	1	5	2	0	11	3	3	1	4	0	7	0	0	25	0	26	31	4	18	5	0	1	0
AMPD3	0	4	3	4	0	23	114	43	0	30	7	1	28	0	6	0	42	15	34	6	13	40	3	52	158	6	18	24	0	0	6
AMPH	0	1	0	0	0	0	0	2	0	0	0	0	1	0	0	7	0	0	1	0	0	3	0	0	1	0	0	0	0	0	0
AMT	0	0	0	0	1	0	1	3	0	0	2	0	1	0	0	0	0	0	1	1	0	0	0	107	50	4	4	0	0	0	0
AMTN	0	0	0	0	2	1	6	27	0	6	1	0	6	0	0	0	5	0	1	0	0	0	0	31	27	0	0	4	0	1	2
AMY1A	0	0	0	0	0	0	0	0	0	0	0	0	0	0	0	0	0	0	0	0	0	0	0	0	0	0	0	0	0	0	0
AMY1B	0	0	0	0	0	0	0	0	1	0	0	0	0	0	0	0	0	0	0	0	0	0	0	0	0	0	0	0	0	0	0
AMY1C	0	0	0	0	0	0	0	0	0	0	0	0	0	0	0	0	0	0	0	0	0	0	0	0	0	0	0	0	0	0	0
AMY2A	0	0	0	0	0	0	0	0	0	0	0	0	0	0	0	0	0	0	0	0	0	0	0	1	0	0	0	0	0	0	0
AMY2B	0	0	0	0	0	2	4	10	1	7	0	0	6	0	2	1	3	0	5	0	8	3	0	7	46	0	14	1	0	0	0
AMZ1	0	0	0	0	0	0	0	0	0	0	0	0	0	0	0	0	0	0	0	0	0	0	0	2	4	1	0	0	0	0	0
AMZ2	0	0	3	0	1	5	1	4	0	7	1	0	1	0	0	0	1	0	0	1	0	6	0	12	41	1	8	0	0	1	0
ANAPC1	0	0	0	0	0	2	0	2	0	2	1	0	1	0	0	0	0	0	0	0	0	0	0	0	4	0	2	0	0	0	0
ANAPC10	0	0	0	0	0	3	0	2	14	1	1	0	2	4	4	0	1	0	0	0	0	3	0	0	24	0	6	2	0	1	0
ANAPC11	0	1	0	0	0	39	11	55	44	20	10	1	17	0	6	0	16	14	12	10	14	86	2	45	227	17	39	7	0	8	3
ANAPC13	1	0	0	0	0	13	2	25	0	13	2	0	13	0	0	0	4	5	2	9	4	22	0	14	38	2	24	1	2	1	8
ANAPC15	0	2	0	0	0	6	1	6	0	5	2	0	3	0	2	0	2	2	0	2	3	17	1	13	30	1	6	2	0	1	0
ANAPC16	6	1	2	1	1	44	21	43	2	29	11	0	22	1	16	0	12	9	6	9	6	72	1	75	227	16	102	18	0	5	7
ANAPC2	0	0	1	1	0	1	1	0	0	1	0	0	0	0	1	0	0	0	1	0	0	1	0	4	13	0	1	1	0	1	0
ANAPC4	0	1	0	0	0	1	1	6	0	7	2	0	7	0	4	0	1	0	3	0	1	20	0	15	29	0	15	2	0	1	1
ANAPC5	4	2	0	0	0	9	4	32	21	5	5	1	17	1	10	0	3	4	5	1	2	28	1	33	118	3	32	6	0	3	13
ANAPC7	0	1	0	0	0	2	3	13	1	6	0	0	8	0	8	0	1	10	17	2	2	27	0	9	67	2	22	3	0	0	1
ANG	4	6	1	1	0	23	12	89	63	34	11	0	23	2	29	0	3	49	8	21	23	313	1	58	237	5	135	15	0	18	5
ANGEL1	0	0	0	0	0	0	0	7	3295	6	1	0	1	0	1	0	0	0	0	0	0	10	0	11	17	0	5	1	0	2	1
ANGEL2	0	0	0	0	0	2	1	8	0	5	2	0	1	0	2	0	0	1	0	0	1	9	0	21	21	1	7	0	0	0	1
ANGPT1	0	0	0	1	0	1	1	1	1	0	0	0	2	0	0	0	0	0	0	0	0	0	0	0	3	0	0	0	0	0	0
ANGPT2	0	0	0	0	0	1	1	0	1	0	0	0	0	0	0	1	0	0	0	0	0	0	0	2	0	1	0	0	0	1	0
ANGPT4	0	0	0	0	0	0	0	0	0	1	0	0	0	0	0	0	0	0	0	1	0	0	0	2	0	1	0	0	0	0	0
ANGPTL1	0	1	0	0	0	0	0	0	0	0	0	0	0	0	0	0	0	0	0	0	0	0	0	0	1	0	0	0	0	0	0
ANGPTL2	0	0	0	0	0	0	0	0	0	0	0	0	0	0	1	0	0	0	1	0	0	0	0	2	1	1	0	0	0	0	0
ANGPTL3	0	0	0	0	0	5	0	2	0	1	0	0	3	0	0	0	0	0	0	0	0	0	0	0	0	0	2	0	0	0	1
ANGPTL4	0	2	1	3	0	27	8	23	3	48	1	1	4	0	0	0	15	25	10	2	0	31	1	23	334	2	5	30	0	9	4
ANGPTL5	0	0	0	0	0	0	0	0	0	0	0	0	0	0	0	0	0	0	0	0	0	0	0	0	2	0	0	0	0	0	0
ANGPTL6	0	0	0	0	0	0	1	0	0	0	0	0	0	0	0	0	0	0	1	0	0	0	0	0	0	0	0	0	0	0	0
ANGPTL7	0	0	0	0	0	0	0	0	0	0	0	0	0	0	0	0	0	0	0	0	0	1	0	0	0	3	0	0	0	0	0
ANGPTL8	0	0	20	0	0	4	10	2	0	1	0	0	1	0	5	3	0	0	3	0	4	0	0	1	2	0	0	0	0	0	0
ANHX	0	0	0	0	0	0	0	0	0	0	0	0	0	0	0	0	0	0	0	0	0	0	0	0	0	0	0	0	0	0	0
ANK1	0	0	0	0	0	1	0	2	0	0	1	0	0	0	0	0	0	0	0	1	0	3	0	0	5	3	2	0	0	3	4
ANK2	0	0	0	0	0	1	0	1	0	1	2	0	0	0	0	0	0	0	0	0	0	2	0	0	1	2	0	0	0	0	0
ANK3	0	1	0	1	0	10	15	34	1	34	8	2	5	0	3	0	4	1	3	4	0	8	0	16	254	5	11	3	2	2	12
ANKAR	0	0	0	0	0	1	0	4	0	2	1	0	0	0	0	0	0	0	0	0	0	0	0	1	4	0	3	0	0	1	0
ANKDD1A	0	0	0	0	0	2	13	1	0	2	0	0	3	0	0	0	0	0	0	0	0	1	0	10	4	0	0	0	0	1	0
ANKDD1B	2	0	0	0	1	0	0	8	0	1	1	0	2	0	0	0	0	0	0	0	0	10	0	4	22	0	4	1	0	0	0
ANKEF1	0	1	0	0	0	2	0	6	0	1	1	0	1	0	0	6	1	0	0	0	0	3	0	8	16	0	3	1	0	0	0
ANKFN1	0	0	0	0	0	2	0	2	0	1	0	0	0	0	0	0	1	2	0	0	0	0	0	4	12	0	0	1	0	0	4
ANKFY1	0	1	1	0	0	10	8	31	18	29	7	0	13	0	2	0	2	3	8	2	0	35	1	37	104	14	32	5	0	1	5
ANKH	0	0	0	0	0	1	0	10	0	2	0	0	3	0	1	0	1	0	0	0	0	1	0	16	32	3	2	1	0	1	0
ANKHD1	11	6	3	5	6	59	119	232	1101	128	32	0	98	2	30	0	19	40	107	33	7	258	1	244	635	2	128	34	0	3	37
ANKHD1-EIF4EBP3	5	4	0	0	0	87	71	58	1088	53	7	0	48	0	18	0	12	67	80	3	2	310	0	576	422	2	151	25	0	8	11
ANKIB1	1	0	0	4	0	5	16	40	1	37	10	2	21	0	12	0	5	2	8	0	1	31	0	28	127	3	23	7	3	3	7
ANKK1	0	0	0	0	0	0	0	0	0	0	0	0	2	0	0	0	0	0	0	0	0	0	0	0	3	1	0	0	0	0	0
ANKLE1	0	0	0	0	0	0	0	0	0	0	0	0	1	0	0	0	0	0	1	0	0	0	0	1	1	2	0	0	0	0	0
ANKLE2	0	6	0	0	0	18	31	48	1	90	9	1	14	0	15	1	8	20	31	6	6	71	1	44	276	4	23	15	1	3	5
ANKMY1	0	0	0	1	0	1	0	1	3	2	0	0	4	0	2	0	0	1	0	2	1	14	0	1	25	0	2	2	0	1	0
ANKMY2	1	0	1	0	0	8	7	37	0	11	3	0	17	0	10	0	0	4	4	8	0	24	1	12	63	1	30	8	0	0	7
ANKRA2	0	1	0	0	0	11	5	13	0	14	4	0	10	0	5	4	2	6	0	0	0	17	0	15	57	4	18	9	0	1	2
ANKRD1	0	0	0	0	0	2	1	0	0	0	0	0	0	0	0	0	0	0	0	0	0	0	0	0	0	0	0	0	0	1	0
ANKRD10	1	3	0	0	1	7	1	30	18	8	4	0	6	0	4	0	1	6	1	5	2	35	0	36	160	0	27	5	1	0	7
ANKRD11	14	2	10	28	4	60	120	211	18	164	65	3	75	2	31	2	32	69	47	10	21	282	12	179	646	15	74	69	7	7	50
ANKRD12	8	24	1	17	0	149	317	467	1	346	27	10	192	2	41	491	71	216	229	18	13	483	5	881	896	30	164	131	2	1	58
ANKRD13A	1	18	0	6	0	59	67	115	77	86	10	2	64	1	14	0	116	39	172	5	15	93	5	91	360	6	33	65	3	3	8
ANKRD13B	0	0	0	0	0	2	0	0	0	0	0	0	0	0	0	0	0	0	0	0	0	0	0	0	0	3	0	0	0	0	0
ANKRD13C	2	1	0	0	0	5	7	22	0	20	1	0	5	0	4	0	0	4	5	0	2	19	0	8	93	2	6	6	0	1	3
ANKRD13D	1	0	0	0	0	12	12	37	9	11	7	1	13	0	0	1	6	4	13	7	4	52	2	23	88	4	7	10	0	8	6
ANKRD16	0	0	0	0	0	2	1	0	1	5	0	0	1	0	0	0	0	0	4	0	0	0	0	0	7	0	1	1	0	0	0
ANKRD17	7	7	3	5	0	28	38	115	1	58	23	2	24	2	36	0	6	28	19	2	6	60	2	46	295	3	60	30	1	4	25
ANKRD18A	0	0	0	0	0	3	2	36	0	4	2	2	7	0	1	0	2	0	1	0	3	1	0	16	60	0	16	4	0	0	8
ANKRD18B	0	0	0	0	0	0	0	2	0	0	0	0	0	0	0	0	0	0	0	0	0	0	0	0	16	0	0	0	0	0	0
ANKRD2	0	0	0	0	0	0	0	0	0	0	0	0	0	0	0	0	0	0	0	1	0	0	0	0	0	0	0	0	0	0	0
ANKRD20A1	0	0	0	0	0	0	0	0	0	1	0	0	0	0	0	0	0	0	0	0	0	2	0	0	0	0	0	0	0	2	1
ANKRD20A8P	0	0	0	0	0	0	0	0	0	0	0	0	0	0	0	0	0	0	0	0	0	0	0	0	6	0	0	0	0	0	0
ANKRD22	0	0	0	0	0	38	5	57	0	26	11	0	19	2	16	1	11	36	10	3	4	104	1	59	151	7	95	11	1	4	24
ANKRD23	0	2	2	0	0	0	0	1	0	4	0	0	1	0	0	0	0	0	1	0	0	0	1	39	13	0	2	1	0	0	2
ANKRD24	0	0	0	0	0	0	0	0	0	2	0	0	0	0	0	0	0	0	0	0	0	0	0	0	0	0	1	0	0	0	0
ANKRD26	0	0	1	0	0	0	1	17	0	15	2	1	6	1	4	0	2	2	2	0	0	5	0	4	75	0	4	2	1	1	2
ANKRD27	1	0	0	0	0	5	6	14	0	13	3	0	5	0	5	0	9	6	14	1	0	24	0	12	59	1	16	4	0	1	3
ANKRD28	2	0	0	0	0	7	8	28	3	35	6	0	6	1	6	3	3	3	6	2	1	28	0	20	86	1	20	5	0	2	3
ANKRD29	1	0	0	0	0	7	1	19	0	4	7	1	1	0	5	3	0	1	0	1	4	9	0	10	27	0	15	2	0	0	6
ANKRD30A	0	0	0	0	0	0	0	0	0	0	0	0	0	0	0	0	0	0	0	0	0	0	0	0	0	0	0	0	0	0	0
ANKRD30B	0	0	0	0	0	0	0	0	1	0	0	0	0	0	0	0	0	0	0	0	0	0	0	0	0	0	0	0	0	0	0
ANKRD30BL	0	0	0	0	0	0	0	0	1	0	0	0	0	0	1	0	0	0	0	0	1	0	0	0	0	0	0	1	0	0	0
ANKRD31	0	0	0	0	0	0	0	1	0	0	0	0	2	0	0	0	3	0	1	0	0	2	0	0	13	0	6	1	0	1	0
ANKRD33	0	0	0	0	0	0	0	0	0	0	0	0	0	0	0	0	0	0	1	0	0	0	0	1	0	1	0	0	0	0	0
ANKRD33B	0	0	0	0	0	2	26	1	0	0	0	0	0	0	0	0	0	0	1	0	0	1	0	0	4	0	0	0	0	0	0
ANKRD34A	0	0	0	0	0	0	0	0	0	1	0	0	0	0	0	0	0	0	0	0	0	3	0	0	0	0	0	0	0	0	0
ANKRD34B	0	0	0	0	0	0	0	0	0	0	0	0	0	0	0	0	0	0	0	0	0	0	0	0	0	0	0	1	0	0	0
ANKRD34C	0	0	0	0	0	0	0	0	0	0	0	0	0	0	0	0	0	0	0	0	0	0	0	0	0	0	0	0	0	0	0
ANKRD35	0	0	0	0	0	2	2	2	0	1	1	0	1	0	0	1	7	0	0	0	5	0	0	0	8	0	0	0	0	0	0
ANKRD36	0	0	0	0	0	2	2	10	0	18	0	0	7	0	5	0	0	4	11	0	0	24	0	10	25	1	8	10	0	0	3
ANKRD36B	0	4	0	5	0	2	2	8	1	16	2	0	14	0	0	0	0	7	4	0	1	12	0	11	34	0	8	12	0	0	2
ANKRD36C	6	26	10	60	12	263	76	469	21	483	52	32	244	2	40	0	64	361	201	14	17	840	5	356	1473	3	158	330	9	28	42
ANKRD37	7	19	0	8	1	53	33	59	22	55	3	0	34	0	4	0	277	136	54	7	16	65	11	151	332	6	25	43	6	4	30
ANKRD39	0	3	0	0	0	2	0	1	0	7	1	0	2	0	0	0	0	0	0	1	0	6	1	42	22	2	7	1	0	2	0
ANKRD40	1	1	0	1	0	5	3	17	0	19	2	0	8	0	8	0	0	5	2	3	3	23	0	5	51	1	20	3	1	1	4
ANKRD42	0	0	0	0	0	6	6	4	0	5	3	0	4	0	5	0	0	1	2	0	0	4	0	49	54	0	7	2	0	0	1
ANKRD44	1	1	0	0	0	10	20	72	1	31	2	0	21	0	4	2	5	7	8	2	0	20	0	34	50	2	16	5	1	0	2
ANKRD45	0	0	0	0	0	0	0	0	0	0	0	0	0	0	0	0	0	0	0	0	0	0	0	0	7	0	0	0	0	6	0
ANKRD46	0	0	0	0	0	0	0	1	0	3	0	0	9	1	3	0	3	21	0	1	0	5	0	3	12	23	9	2	3	0	0
ANKRD49	1	1	2	2	0	18	10	29	0	17	4	0	12	0	0	0	4	6	7	7	0	33	0	34	60	1	8	2	1	0	3
ANKRD50	0	0	0	1	0	7	5	8	0	6	1	0	2	0	2	0	0	0	1	0	1	3	0	2	10	0	2	0	0	0	0
ANKRD52	0	0	0	0	0	3	2	10	37	5	3	0	7	0	2	0	1	1	4	2	3	12	1	12	71	0	4	3	0	7	4
ANKRD53	0	0	0	0	0	0	0	0	0	0	0	1	0	0	0	0	0	0	0	0	0	0	0	0	0	0	0	0	0	0	0
ANKRD54	1	0	0	0	0	3	1	6	0	5	1	0	2	0	3	0	0	2	5	0	0	13	0	5	34	4	3	3	0	1	2
ANKRD55	0	0	0	0	0	0	0	1	0	0	0	0	0	0	0	0	0	0	0	0	0	0	0	0	0	1	0	0	0	0	0
ANKRD6	0	0	0	0	0	1	1	1	0	1	0	0	2	0	0	0	0	0	5	0	0	10	0	0	7	0	4	1	0	0	0
ANKRD60	0	0	0	0	0	0	0	0	0	0	0	0	0	0	0	0	0	0	0	0	0	0	0	0	0	0	0	0	0	0	0
ANKRD61	0	0	0	0	0	0	0	0	0	0	0	0	0	0	0	0	0	0	0	0	0	0	0	2	0	1	0	0	0	0	0
ANKRD62	0	0	0	0	0	0	1	0	0	1	0	0	0	0	0	0	1	1	0	0	0	0	0	0	4	0	0	0	0	1	0
ANKRD63	0	0	0	0	0	0	0	0	0	0	0	0	0	0	0	0	0	0	0	0	0	0	0	0	0	0	0	0	0	0	0
ANKRD65	0	0	0	0	0	0	0	1	0	0	0	0	0	0	0	0	0	0	2	0	0	0	0	0	13	0	0	1	0	0	0
ANKRD66	0	0	0	0	0	0	0	2	0	0	0	0	0	0	0	0	0	0	0	0	0	0	0	1	14	0	0	0	0	0	0
ANKRD7	0	0	0	0	0	0	0	0	0	0	0	0	0	0	0	0	0	0	0	0	0	0	0	0	0	1	0	0	0	1	0
ANKRD9	0	1	0	0	1	10	5	49	68	18	9	3	7	1	15	0	3	4	9	8	6	79	0	36	318	0	56	11	0	1	0
ANKS1A	1	2	0	1	0	3	9	20	59	16	4	2	8	1	8	0	11	7	17	2	4	26	0	29	105	2	13	19	0	2	7
ANKS1B	0	0	0	0	0	3	0	0	0	0	1	0	2	0	0	0	0	0	0	0	0	0	0	0	0	2	1	0	1	2	1
ANKS3	0	0	0	0	1	2	0	2	1	4	1	0	1	0	2	0	0	0	1	0	0	4	0	6	16	1	3	4	1	1	0
ANKS4B	0	0	0	0	0	4	8	13	12	11	4	0	9	0	2	0	0	0	1	5	1	24	2	8	154	0	7	3	0	0	0
ANKS6	0	0	0	0	0	3	5	3	0	3	2	0	0	0	1	0	1	0	0	1	0	10	0	2	15	3	1	2	0	0	4
ANKUB1	0	0	0	0	0	0	0	0	1	3	0	0	5	0	0	0	0	0	0	0	0	1	0	0	19	2	0	5	0	0	0
ANKZF1	1	2	2	1	0	2	9	17	1	9	3	0	18	0	3	0	5	2	10	2	5	29	2	13	71	3	10	4	1	2	6
ANLN	3	1	0	0	0	0	0	2	0	3	0	0	3	0	0	0	0	0	0	0	0	0	0	0	3	0	1	0	0	0	0
ANO1	4	0	0	1	0	22	4	37	3	10	16	0	5	1	15	0	3	11	2	1	4	30	2	8	32	3	27	7	0	3	6
ANO10	0	3	0	1	0	7	10	26	0	16	2	0	4	0	1	0	4	6	4	1	0	11	1	13	202	1	18	4	1	3	6
ANO2	0	1	0	0	0	0	0	0	0	1	0	0	0	0	0	0	0	0	1	0	0	0	0	0	0	0	0	0	0	0	0
ANO3	0	0	0	0	0	0	0	0	0	0	0	0	0	0	0	0	0	0	0	0	0	0	0	0	5	5	0	0	0	18	3
ANO4	0	0	0	0	0	1	1	0	0	0	0	0	0	0	0	0	0	0	0	0	0	0	0	1	0	0	0	0	0	0	0
ANO5	0	0	0	0	0	3	0	7	0	5	1	0	4	0	1	0	0	0	1	1	1	6	0	7	17	0	4	2	0	0	0
ANO6	1	0	0	1	0	6	1	6	0	37	3	0	5	0	9	0	1	2	1	1	1	24	1	18	115	0	10	2	0	1	3
ANO7	0	0	0	0	0	5	1	13	46	6	6	0	7	0	4	0	2	1	3	1	1	18	0	7	46	0	18	5	0	1	12
ANO8	1	1	0	0	0	4	2	1	0	3	1	0	2	0	3	0	8	0	3	0	1	7	0	6	45	0	7	1	0	1	4
ANO9	0	0	0	0	0	0	0	4	0	5	1	0	3	0	2	1	0	3	1	1	0	16	0	19	205	0	6	1	0	0	1
ANOS1	0	0	0	0	0	1	0	0	0	2	0	0	0	0	0	0	0	0	0	0	0	5	0	9	9	0	1	0	0	2	0
ANP32A	9	3	0	10	0	133	278	181	2	71	19	1	88	2	22	0	26	15	39	7	13	93	3	111	191	48	67	20	0	4	14
ANP32B	32	10	4	9	0	53	20	125	26	48	33	1	71	2	49	2	27	35	56	13	28	162	16	87	341	4	52	51	3	4	40
ANP32D	0	1	0	0	0	0	0	0	0	0	0	0	1	0	0	0	0	0	0	0	0	1	0	0	0	0	0	0	0	0	0
ANP32E	1	0	6	0	0	11	16	19	2	10	4	0	9	0	4	0	4	4	4	11	3	29	0	20	51	6	9	4	2	2	4
ANPEP	18	76	33	16	0	158	279	358	132	425	9	4	41	0	12	0	25	13	57	120	19	142	1	455	11879	9	28	24	2	30	4
ANTXR1	0	0	0	0	0	0	0	1	1	0	0	0	3	0	0	0	0	0	1	0	0	0	0	0	6	3	0	0	0	0	0
ANTXR2	0	3	0	0	0	14	37	28	0	54	0	0	12	0	2	0	5	1	2	2	2	16	0	20	109	7	5	8	0	3	3
ANTXRL	0	0	0	0	0	0	0	0	0	0	0	0	0	0	0	0	0	0	0	0	0	0	0	0	0	0	0	0	0	0	0
ANXA1	83	483	0	77	2	650	421	1108	749	2506	53	23	1116	7	113	0	5777	1098	3389	145	664	2003	128	1796	9494	210	284	1273	120	48	489
ANXA10	18	6	3	6	3	317	36	224	70	84	65	1	105	4	66	0	27	188	30	22	28	356	4	119	1910	10	652	56	0	15	56
ANXA11	13	27	0	8	0	157	119	419	443	349	43	8	205	3	55	19	425	193	631	33	83	672	15	652	2893	35	213	282	10	37	33
ANXA13	0	3	0	0	0	1	6	0	0	35	0	0	1	0	0	0	0	1	0	2	1	5	0	0	509	0	0	0	0	0	0
ANXA2	6	13	3	13	1	191	64	317	122	495	39	3	200	0	45	5	414	339	352	35	41	615	12	563	3493	45	128	152	1	9	32
ANXA2R	0	0	0	0	0	1	0	0	0	0	0	0	1	0	0	0	0	0	1	0	0	0	0	1	0	0	0	0	0	0	0
ANXA3	6	2	2	4	0	66	45	60	33	52	7	1	38	1	11	0	13	29	19	5	12	139	0	40	356	40	119	11	0	3	11
ANXA4	5	11	1	0	0	47	20	64	26	99	13	1	34	1	27	8	17	20	7	26	30	174	1	70	922	3	97	17	1	11	14
ANXA5	3	2	1	3	0	60	72	37	1	68	5	1	12	1	9	0	3	17	10	10	12	109	0	91	128	42	33	25	0	0	5
ANXA6	2	0	0	0	0	3	3	7	0	3	1	0	4	0	0	0	0	0	0	0	0	8	1	13	7	5	2	2	0	0	0
ANXA7	0	1	0	1	0	20	29	38	0	28	8	0	9	1	11	0	9	9	2	2	3	44	2	22	140	10	45	2	0	1	3
ANXA8	0	0	0	0	0	0	0	0	0	3	0	0	0	0	0	0	0	0	0	0	0	0	0	0	3	0	0	0	0	0	0
ANXA8L1	0	0	0	0	0	1	0	0	0	2	0	0	1	0	0	0	0	0	0	0	0	0	0	0	2	0	0	0	0	0	0
ANXA9	2	1	0	0	0	4	3	80	0	78	3	1	49	0	1	0	89	23	113	3	9	67	3	138	128	3	3	42	2	0	8
AOAH	0	0	0	0	0	9	21	32	0	14	0	0	11	0	2	0	4	1	0	1	0	3	0	51	20	6	10	0	1	0	1
AOC1	5	14	2	0	0	27	25	49	4	57	6	0	22	1	9	0	0	4	15	11	11	65	0	68	978	5	19	15	0	3	2
AOC2	0	0	0	0	0	1	2	0	0	0	0	0	0	0	1	0	2	0	0	0	0	2	0	2	1	0	0	0	0	0	0
AOC3	0	0	0	0	0	0	0	1	0	14	0	0	5	0	0	0	2	0	0	0	0	17	0	12	1	0	2	0	0	0	0
AOX1	0	0	0	0	0	0	0	0	0	0	0	0	0	0	0	0	0	0	0	0	0	0	0	0	3	0	0	0	0	2	1
AP000295.1	2	92	39	8	0	285	284	297	370	266	28	1	211	5	32	0	44	286	430	36	111	2796	11	2697	1794	57	242	102	1	2	67
AP000311.1	0	0	0	0	0	159	0	15	0	71	1	0	10	0	0	0	0	126	44	3	0	123	0	17	243	92	231	1	0	0	2
AP000350.4	6	434	1	5	0	241	46	80	37	75	10	2	85	1	32	0	33	169	330	17	125	295	10	319	776	191	94	90	0	3	28
AP000721.1	1	0	0	0	0	36	2	1	349	11	6	0	5	0	3	0	1	48	32	0	0	38	0	9	54	34	33	0	0	0	0
AP000781.2	0	0	0	0	0	0	100	10	0	4	0	0	2	0	0	0	6	0	35	0	0	2	0	8	2	0	0	7	0	0	0
AP001273.2	2	0	3	2	0	67	3	54	0	68	7	2	56	0	68	0	3	77	7	10	20	105	3	113	271	0	184	7	0	95	13
AP001458.2	1	4	0	0	0	34	1	26	0	14	7	0	2	0	0	0	0	35	5	2	1	15	1	43	102	56	20	18	0	0	7
AP001931.1	2	30	0	0	2	114	54	108	3004	147	23	0	80	1	69	4	33	193	234	11	87	704	0	1078	770	38	324	28	2	4	21
AP002360.1	0	0	0	0	0	0	0	0	0	0	0	0	0	0	0	0	0	0	0	0	0	0	0	0	0	0	0	0	0	0	0
AP002373.1	0	0	0	0	0	6	1	1	0	2	0	0	0	0	1	0	0	7	11	0	1	2	0	3	18	0	0	1	0	0	0
AP002495.1	0	1	0	0	0	0	0	3	0	3	1	0	0	0	0	0	0	0	2	0	0	6	0	1	12	5	4	1	0	0	1
AP002748.4	0	0	0	0	0	2	0	1	0	0	0	0	1	0	0	0	0	0	0	0	0	2	0	0	2	0	0	0	0	0	0
AP002990.1	0	0	1	1	2	220	29	110	1195	109	21	0	80	0	26	51	39	196	276	27	502	794	14	1619	749	92	130	79	1	3	23
AP003071.5	0	0	0	0	0	33	0	3	1	8	0	0	9	0	3	2	0	1	2	0	0	3	0	5	18	0	21	0	1	1	0
AP003108.2	1	0	6	0	0	0	0	3	0	10	2	0	13	0	0	24	0	0	14	1	0	10	0	162	19	18	0	36	0	0	1
AP003419.1	7	311	5	30	0	322	129	282	4396	268	64	1	177	12	171	79	49	558	297	320	185	3632	7	1832	3423	22	927	106	4	34	51
AP1AR	1	3	0	0	0	2	4	23	0	21	4	1	8	1	11	0	2	2	6	1	1	12	0	11	64	0	4	2	0	0	6
AP1B1	0	0	1	0	0	12	11	33	19	30	6	2	9	0	4	0	12	5	5	4	4	62	2	36	206	4	18	3	0	2	2
AP1G1	2	5	2	4	0	28	49	128	13	73	14	2	35	1	20	0	27	14	34	9	9	102	4	76	276	5	50	28	0	1	9
AP1G2	6	2	1	5	0	10	2	33	61	13	12	2	10	4	14	1	3	7	7	0	5	59	1	24	143	3	34	14	1	4	4
AP1M1	0	0	0	0	0	12	2	9	0	8	1	0	3	0	1	0	0	0	0	1	1	43	0	13	81	1	11	5	0	0	0
AP1M2	1	1	0	1	0	9	5	22	1	11	9	0	5	0	8	0	8	4	7	0	5	60	0	12	200	6	34	6	0	3	8
AP1S1	0	0	0	0	0	2	2	11	38	12	2	0	1	0	5	0	1	0	4	4	2	33	0	17	91	2	8	3	1	4	0
AP1S2	0	0	0	0	0	12	8	25	0	9	0	0	10	0	0	0	3	2	5	0	1	6	0	19	15	3	7	7	1	0	0
AP1S3	7	1	0	0	0	14	35	32	0	21	8	0	12	1	5	0	2	3	26	7	7	62	3	26	195	3	165	7	0	2	14
AP2A1	4	2	1	2	0	17	14	29	61	23	2	1	30	3	12	0	11	9	40	2	9	65	3	63	232	4	22	12	1	39	8
AP2A2	2	3	1	3	0	10	9	17	0	19	11	1	15	1	4	0	9	10	18	6	2	44	2	38	112	4	12	17	1	1	3
AP2B1	2	4	7	0	0	33	12	56	9	33	11	0	25	1	12	0	2	24	5	6	3	69	2	30	210	4	19	8	2	0	9
AP2M1	1	6	0	8	0	27	37	89	63	57	17	1	24	4	22	0	13	20	23	19	6	167	2	90	438	15	66	29	2	2	6
AP2S1	3	2	0	5	0	30	15	55	74	62	22	1	13	1	7	0	9	26	51	9	15	139	1	73	304	9	35	29	1	10	14
AP3B1	3	5	3	2	0	10	16	74	0	56	14	0	18	0	8	0	10	18	14	4	3	40	3	44	133	4	31	15	2	1	14
AP3B2	0	0	0	0	0	0	0	0	0	0	0	0	0	0	0	0	0	0	0	0	0	0	0	1	2	1	0	0	0	0	0
AP3D1	20	4	7	13	0	46	45	114	9	66	18	3	32	1	17	9	29	22	64	7	15	139	5	103	470	8	58	60	0	11	23
AP3M1	0	0	0	0	0	12	4	13	29	13	5	0	4	0	3	0	0	3	3	0	1	15	0	8	41	0	14	5	0	0	4
AP3M2	0	0	0	0	0	1	0	3	0	1	1	0	2	0	0	0	0	1	0	0	0	5	0	0	20	0	2	0	0	0	1
AP3S1	0	2	0	0	0	10	6	29	4	19	1	0	29	1	6	0	31	8	32	1	4	48	1	29	209	3	23	3	0	0	2
AP3S2	0	0	1	2	0	3	6	15	0	6	2	0	5	0	3	0	5	3	3	2	0	40	0	3	32	1	26	15	1	3	2
AP4B1	2	1	0	1	0	6	2	10	0	2	3	0	3	0	0	0	5	3	3	2	3	12	1	6	84	0	4	10	0	0	0
AP4E1	0	0	0	0	0	7	2	15	0	25	11	0	5	0	0	0	4	8	7	1	0	6	4	8	35	2	7	7	0	0	11
AP4M1	1	0	0	0	0	3	0	9	34	5	3	3	3	0	2	2	2	2	4	0	1	15	0	9	60	4	9	1	0	4	3
AP4S1	0	0	0	0	0	3	4	5	0	3	1	0	0	0	1	0	0	0	1	1	0	0	1	4	7	0	3	1	0	1	0
AP5B1	2	0	1	0	0	4	18	24	0	16	1	0	10	0	4	0	3	3	17	0	13	10	0	18	27	0	0	4	0	0	3
AP5M1	10	4	6	7	1	5	9	9	1	14	2	4	10	9	8	3	5	2	7	2	16	10	1	15	61	1	11	4	1	1	2
AP5S1	0	0	0	2	0	0	0	4	0	5	4	0	1	0	2	0	0	2	4	1	0	14	4	10	32	7	6	3	0	0	1
AP5Z1	0	0	0	0	0	8	13	29	5	6	2	0	7	0	2	0	1	7	11	3	5	51	0	31	80	2	10	6	0	0	2
APAF1	2	1	0	5	0	18	15	70	19	41	11	1	24	0	9	0	11	4	9	1	7	51	1	26	104	3	22	8	0	3	4
APBA1	0	0	0	0	0	0	0	0	0	1	0	0	0	0	0	0	0	0	1	0	0	1	0	0	3	1	2	0	0	0	0
APBA2	0	0	0	0	0	0	1	1	0	0	0	0	0	0	0	0	0	0	0	0	0	0	1	1	3	0	0	0	0	2	1
APBA3	0	0	0	0	0	3	2	10	0	8	1	0	0	0	0	0	0	4	1	2	1	13	0	7	23	2	7	5	0	0	0
APBB1	0	0	0	0	0	1	2	1	0	1	0	0	0	0	0	0	0	0	0	2	0	2	0	4	19	0	0	0	0	0	0
APBB1IP	0	0	1	0	0	61	42	108	0	38	1	0	42	0	3	0	20	5	8	13	10	35	0	86	37	8	40	7	1	1	1
APBB2	4	4	0	0	0	8	0	5	0	1	3	0	1	0	1	0	1	0	0	0	0	5	0	2	25	0	3	0	3	0	1
APBB3	0	0	0	0	0	5	2	11	0	1	1	1	0	0	0	0	1	0	1	2	1	7	0	7	22	1	4	3	0	0	1
APC	1	0	2	0	0	16	17	84	2	46	11	0	26	0	8	0	6	10	9	4	5	31	0	15	119	2	23	6	1	1	7
APC2	0	0	0	0	0	0	0	0	0	1	0	0	0	0	0	0	0	0	0	0	0	1	0	1	0	0	1	0	0	0	0
APCDD1	0	0	0	0	0	0	0	3	0	1	0	0	0	0	0	0	0	1	0	2	0	1	0	1	17	0	0	1	0	0	0
APCDD1L	0	0	0	0	0	1	0	0	0	0	0	0	0	0	0	0	0	0	0	0	0	0	0	0	0	0	0	0	0	0	0
APCS	0	0	0	0	0	0	0	0	0	0	0	0	2	0	0	0	0	0	0	12	9	21	0	0	0	0	0	0	0	0	0
APEH	1	1	0	0	0	16	4	21	0	17	12	1	8	0	4	0	0	4	5	2	11	49	1	43	135	1	33	4	0	2	6
APELA	0	0	0	0	0	0	0	0	0	0	0	0	0	0	0	0	0	0	0	0	0	0	0	0	2	0	0	0	0	0	0
APEX1	2	0	0	1	0	3	2	11	0	9	1	1	3	0	3	0	1	0	2	3	1	10	0	20	37	6	3	1	0	0	1
APEX2	0	0	0	0	0	2	0	7	0	5	5	0	5	0	3	0	2	0	2	6	0	11	0	10	26	0	4	2	0	1	0
APH1A	1	0	0	1	0	17	9	67	25	35	5	0	31	1	30	0	10	7	15	12	8	104	0	78	308	0	49	15	0	9	7
APH1B	0	0	0	0	0	3	8	6	0	1	0	0	3	0	0	0	3	1	1	1	0	4	0	5	6	1	4	1	0	0	0
API5	3	0	0	0	0	7	0	10	2	15	2	0	1	0	3	0	0	2	2	2	2	10	0	7	51	0	18	1	0	0	1
APIP	1	0	0	0	0	1	3	6	9	6	5	0	1	0	0	0	2	2	1	0	0	12	0	10	16	0	3	1	0	1	1
APLF	0	0	0	0	0	0	0	1	0	3	0	0	0	0	0	0	0	0	2	0	0	0	0	0	8	0	0	2	0	0	0
APLN	0	0	0	0	0	0	0	0	0	0	0	0	0	0	0	0	0	0	0	0	0	0	0	0	0	0	0	0	0	0	0
APLNR	0	0	0	0	0	0	0	0	0	0	0	0	0	0	0	0	0	0	0	1	0	0	0	0	0	0	0	0	0	1	0
APLP1	0	0	0	0	0	3	0	0	0	0	0	0	0	0	0	0	0	0	1	0	0	0	0	0	0	0	2	0	0	0	0
APLP2	34	29	982	4	3	183	313	492	48	421	54	8	110	4	82	1	76	56	101	58	31	354	13	410	1806	25	309	121	3	13	41
APMAP	0	0	0	0	0	46	40	29	1	12	8	1	12	2	8	0	9	0	5	5	4	33	0	30	88	4	35	5	0	5	1
APOA1	1	56	93	3	5	432	427	222	145	1616	99	37	104	21	8	0	61	49	106	193	30	88	1	2320	5981	20	90	25	7	44	14
APOA2	0	0	0	0	0	0	0	0	0	0	0	0	4	0	0	0	0	0	0	0	0	1	0	0	0	0	0	0	0	0	0
APOA4	47	221	356	31	11	714	914	759	433	4118	104	34	199	13	42	10	132	72	231	617	60	278	5	5669	19328	14	75	35	13	74	17
APOA5	0	0	0	0	0	0	0	0	0	0	0	0	0	0	0	0	0	0	0	0	0	0	0	0	1	0	0	0	0	0	0
APOB	2	55	29	2	0	113	177	325	46	1341	9	7	37	2	4	4	18	9	56	134	3	25	0	457	3430	4	8	8	2	9	1
APOBEC1	2	1	0	3	0	8	8	23	0	34	2	0	10	1	0	0	0	6	2	3	1	47	0	30	197	2	20	7	0	6	3
APOBEC2	0	0	0	0	0	25	0	0	0	2	0	0	0	0	1	0	0	0	0	0	0	2	0	0	0	0	4	0	0	0	0
APOBEC3A	0	13	0	4	0	80	94	192	27	38	4	3	108	0	4	0	38	8	21	14	11	233	1	386	244	25	101	36	0	1	0
APOBEC3B	0	11	2	0	0	22	8	3	0	16	0	1	0	0	0	0	6	2	1	2	11	181	0	119	95	1	43	7	0	0	0
APOBEC3C	0	2	0	0	0	3	2	15	0	13	4	0	11	1	7	0	2	5	8	0	3	30	0	31	48	0	12	3	0	0	1
APOBEC3D	0	0	0	0	0	3	3	9	0	5	1	0	2	0	2	0	0	2	4	3	7	88	0	14	66	0	3	1	0	0	2
APOBEC3F	0	0	0	3	0	3	0	3	1	2	0	0	2	0	1	0	0	3	4	2	1	12	0	8	13	0	0	0	0	1	0
APOBEC3G	0	0	0	0	0	4	3	8	0	1	1	0	3	1	0	2	1	1	0	1	2	9	0	20	14	4	4	0	0	2	0
APOBEC3H	0	0	0	0	0	0	0	0	0	0	0	0	0	0	0	0	0	0	0	0	0	0	0	0	0	1	0	0	0	1	0
APOBEC4	0	0	0	0	0	1	0	2	0	0	0	0	0	0	0	0	0	0	0	0	0	0	0	0	12	0	0	0	0	0	0
APOBR	0	0	2	0	0	19	46	61	1	8	4	1	13	0	2	0	5	4	4	2	6	37	1	42	32	14	13	10	0	0	1
APOC1	0	0	0	0	0	41	39	121	28	455	15	1	38	0	11	0	17	7	32	23	26	905	3	727	108	34	78	64	0	11	0
APOC2	0	66	0	1	0	25	17	11	1580	32	0	2	3	0	3	0	5	16	28	33	1	180	0	782	352	1	7	1	0	0	0
APOC3	13	33	15	12	1	218	184	168	14	1135	37	15	48	4	6	1	39	29	54	121	18	81	0	1134	3334	10	36	21	4	10	4
APOC4	0	0	0	0	0	0	0	0	0	0	0	0	0	0	0	0	0	0	0	0	0	0	0	0	0	5	0	0	0	0	0
APOC4-APOC2	0	66	0	1	0	25	17	11	1580	32	0	2	3	0	3	0	5	16	28	33	1	180	0	782	352	6	7	1	0	0	0
APOD	1	0	1	0	0	0	0	2	0	0	0	0	0	0	0	0	0	0	0	0	0	0	0	1	20	0	0	0	0	0	0
APOE	0	0	0	0	0	2	3	44	4	59	5	0	9	2	1	0	2	3	5	11	7	105	0	198	41	3	7	14	0	2	1
APOF	0	0	0	0	0	1	0	0	1	0	0	0	0	0	0	0	0	0	0	0	0	0	0	1	0	0	0	0	0	1	0
APOH	0	0	0	0	0	1	0	0	0	0	0	0	1	0	0	0	0	0	0	0	0	0	0	1	1	0	0	0	0	0	0
APOL1	6	28	18	69	11	184	255	499	62	324	91	6	227	22	51	18	12	450	96	163	128	3451	16	343	2436	30	202	329	4	52	48
APOL2	1	6	2	11	1	37	32	112	6	76	22	1	30	2	8	15	5	54	6	41	42	961	3	131	563	8	63	33	0	8	6
APOL3	1	2	1	0	0	4	4	13	0	8	0	0	8	3	2	1	1	4	2	5	1	27	0	24	47	0	10	2	0	0	1
APOL4	0	0	0	0	0	0	0	0	0	8	0	0	1	0	0	0	0	0	1	0	0	8	0	8	5	0	1	0	0	0	1
APOL5	0	0	0	0	0	0	0	0	0	0	0	0	0	0	0	0	0	0	0	0	0	0	0	0	0	0	0	0	0	0	0
APOL6	0	0	0	0	0	11	5	38	16	40	5	0	7	0	1	0	4	11	2	3	4	90	1	44	178	0	63	9	0	0	5
APOLD1	1	0	1	0	0	33	4	22	816	56	4	0	14	0	4	1	6	10	19	3	1	117	0	157	105	24	27	3	0	13	1
APOM	11	13	0	6	0	0	0	2	0	2	0	0	0	0	1	0	0	1	0	0	0	0	0	0	6	0	0	0	0	0	0
APOO	0	0	0	0	0	4	1	6	0	6	0	0	0	0	1	0	0	0	0	1	0	6	0	1	30	1	3	0	0	0	0
APOOL	0	0	0	0	0	0	2	4	0	7	2	0	1	0	1	0	3	1	0	1	1	16	0	7	39	0	9	1	0	0	1
APP	11	12	3	4	1	21	44	142	14	70	14	3	43	4	39	0	10	14	34	14	10	213	2	120	832	4	86	51	2	13	14
APPBP2	1	1	0	0	0	3	5	22	0	6	5	0	7	0	5	0	4	1	11	3	0	16	0	13	49	0	2	4	0	0	3
APPL1	2	1	1	0	0	15	5	35	1	29	4	0	16	0	10	0	2	5	4	2	0	20	0	36	69	3	19	2	1	0	6
APPL2	5	4	0	1	0	12	10	51	0	40	8	0	25	0	17	0	11	11	14	1	1	60	1	38	228	1	40	12	0	4	10
APRT	3	3	0	0	2	32	16	29	75	22	22	1	7	6	18	0	0	10	7	9	10	49	1	12	123	6	35	8	0	15	11
APTX	1	0	0	1	0	4	4	22	0	6	0	1	6	1	5	1	2	4	5	0	0	12	0	20	54	2	6	3	0	1	3
AQP1	0	0	0	0	0	0	0	0	0	0	0	0	0	0	0	0	0	0	0	1	0	0	0	12	9	0	0	0	0	0	1
AQP10	0	2	4	0	1	24	32	18	1	134	4	0	9	0	1	0	2	1	7	18	1	26	0	130	499	0	2	3	2	3	0
AQP11	0	3	0	0	0	1	0	2	0	12	0	0	0	0	0	0	0	0	1	0	0	0	0	9	41	0	1	0	0	0	0
AQP12A	0	0	1	0	0	0	0	0	0	0	0	0	0	0	0	0	0	0	0	0	0	0	0	0	0	0	0	0	0	0	0
AQP12B	0	0	0	0	0	0	0	0	0	0	0	0	0	0	0	0	0	0	0	0	0	0	0	0	0	0	0	0	0	0	0
AQP2	0	0	0	0	0	0	0	0	0	0	0	0	0	0	0	0	0	1	0	0	0	0	0	0	1	0	0	0	0	0	0
AQP3	0	0	0	0	0	14	3	36	23	29	1	0	9	0	2	0	29	14	16	3	1	49	0	49	533	1	4	21	0	3	2
AQP4	0	0	0	0	0	2	0	0	0	0	0	0	0	0	0	0	0	0	0	0	0	0	0	0	0	0	0	0	0	0	0
AQP5	0	0	0	0	0	22	19	74	125	106	1	1	28	0	3	0	12	8	43	1	2	17	7	159	526	0	2	49	0	0	1
AQP6	0	0	0	0	0	0	0	0	0	0	0	0	1	0	0	0	0	0	0	0	0	4	0	1	7	0	1	0	0	0	0
AQP7	0	0	0	0	0	2	0	3	0	2	0	0	0	0	0	0	1	0	0	0	0	4	0	6	29	1	0	1	0	1	0
AQP8	0	0	0	0	0	0	0	0	1	0	0	0	0	0	0	0	0	0	0	0	0	2	0	0	0	0	0	0	0	0	0
AQP9	2	0	0	12	0	179	2102	362	4	153	3	3	133	0	4	0	78	33	29	9	5	206	0	284	127	125	147	54	1	10	7
AQR	1	2	0	0	0	4	7	27	0	23	1	0	7	3	3	0	6	4	1	0	1	16	2	13	48	0	12	3	1	1	2
AR	0	0	0	0	0	1	0	0	0	1	1	0	0	0	0	0	0	0	0	0	0	1	1	4	2	2	0	0	3	0	0
ARAF	1	0	2	0	0	10	15	28	72	17	11	3	11	4	12	0	1	8	10	12	5	40	1	32	81	6	33	12	0	4	7
ARAP1	0	0	0	2	0	18	51	38	4	18	3	1	19	0	5	0	4	0	4	9	1	68	0	70	87	7	18	8	0	1	2
ARAP2	1	1	2	8	1	13	21	61	0	98	6	0	33	0	10	0	20	19	35	2	7	47	4	47	190	6	18	14	0	1	6
ARAP3	0	1	0	0	0	3	10	9	1	2	2	0	4	1	0	0	2	2	0	0	0	9	0	6	16	0	3	0	0	0	0
ARC	0	0	0	0	0	5	0	1	0	1	0	0	0	0	1	0	0	1	3	1	0	0	0	5	16	0	0	1	0	0	0
ARCN1	1	5	3	0	0	26	35	76	21	78	8	1	43	1	21	15	12	26	14	12	5	102	1	66	260	3	70	20	1	3	21
AREG	11	13	9	3	0	82	101	155	104	140	34	2	50	2	28	0	33	216	113	7	10	208	7	176	2037	60	50	53	8	4	16
AREL1	2	0	0	1	0	13	22	25	0	14	4	0	10	0	8	6	5	5	4	1	2	39	0	23	83	0	23	4	1	2	2
ARF1	8	13	0	3	1	118	133	230	49	205	24	0	80	3	45	0	108	66	97	13	35	470	8	274	1083	23	240	58	4	6	22
ARF3	1	0	0	0	0	27	29	86	0	30	11	0	20	1	12	124	9	7	16	6	8	86	1	55	250	4	66	18	2	5	13
ARF4	3	5	0	0	0	44	40	121	94	87	15	0	47	0	17	2	93	37	84	22	11	263	3	167	875	9	109	59	0	11	11
ARF5	2	4	0	8	0	68	78	99	1201	33	11	1	66	4	139	157	8	35	220	45	14	612	0	580	546	42	99	40	0	22	6
ARF6	1	2	1	0	7	52	20	116	104	229	4	0	64	3	18	0	156	40	96	22	10	228	2	171	800	6	69	29	1	4	9
ARFGAP1	3	2	1	1	0	4	10	25	39	6	15	0	6	0	16	0	1	3	6	9	6	59	1	22	138	1	17	12	0	7	8
ARFGAP2	6	2	0	0	0	12	6	32	1	12	11	0	9	3	10	25	4	12	17	1	2	35	2	21	101	5	25	10	0	3	6
ARFGAP3	6	9	4	0	0	17	62	95	1	98	3	0	27	0	8	1	10	8	3	8	4	71	0	77	451	22	40	8	1	2	8
ARFGEF1	2	4	0	1	1	7	17	48	59	49	11	1	19	1	16	0	7	8	10	2	5	57	0	29	172	3	43	6	0	6	9
ARFGEF2	4	5	1	1	0	16	4	14	0	6	5	0	11	0	7	0	8	4	4	5	3	19	0	25	108	0	25	2	0	7	3
ARFGEF3	0	0	0	0	0	3	2	1	2	4	2	0	1	0	3	0	0	4	1	0	1	5	0	3	19	1	9	5	0	1	0
ARFIP1	1	3	0	0	0	15	24	47	0	22	6	1	18	2	9	0	7	9	10	7	16	39	0	41	82	1	19	8	0	2	9
ARFIP2	1	3	3	2	2	5	5	11	8	12	5	0	3	1	5	0	4	6	11	4	4	32	0	16	149	1	8	6	1	0	5
ARFRP1	1	7	5	4	0	1	20	11	2	17	13	0	5	2	7	0	1	4	7	25	8	15	0	20	106	3	13	22	0	26	2
ARG1	1	0	0	0	0	4	10	1	0	4	0	0	1	0	1	0	3	0	0	0	0	1	0	1	4	15	1	2	0	0	0
ARG2	0	1	0	0	0	3	2	12	0	16	1	0	2	0	2	0	7	2	9	1	1	4	0	9	97	0	1	0	0	2	1
ARGFX	0	0	0	0	0	2	0	0	2	0	0	0	0	0	0	0	0	0	0	0	0	1	0	0	0	0	0	0	0	0	0
ARGLU1	55	35	16	22	7	79	144	239	36	205	62	21	104	3	61	0	40	84	120	22	41	183	18	237	1124	11	134	150	12	10	263
ARHGAP1	3	2	0	1	0	12	14	37	48	18	12	3	16	0	7	0	10	12	14	6	16	76	1	45	160	0	44	12	0	3	6
ARHGAP10	3	8	0	1	0	25	31	48	3	81	12	0	46	0	10	0	33	33	73	3	22	42	9	51	278	5	7	49	2	2	12
ARHGAP11A	0	0	0	0	0	3	0	1	0	1	0	0	0	0	0	0	0	0	0	0	0	0	0	0	7	1	1	0	0	0	0
ARHGAP11B	1	0	0	0	0	1	0	0	0	1	0	0	0	0	0	0	0	1	0	0	0	2	0	0	3	0	0	0	0	0	0
ARHGAP12	9	2	0	0	0	19	11	133	12	77	22	3	52	1	43	0	14	29	10	15	8	251	0	55	234	1	92	22	1	6	18
ARHGAP15	0	0	3	1	0	38	42	29	0	27	1	0	18	0	1	0	5	2	7	0	0	13	1	18	5	21	18	5	0	1	0
ARHGAP17	1	5	0	1	0	14	9	39	1	31	6	0	18	1	5	0	8	10	36	4	4	56	1	25	169	1	9	13	0	3	4
ARHGAP18	0	0	0	0	0	11	1	29	0	34	1	0	16	0	3	0	2	4	1	0	0	23	3	25	132	7	29	2	0	0	4
ARHGAP19	2	0	0	0	0	25	9	8	16	25	2	0	3	0	1	0	5	0	1	1	4	8	0	16	74	0	4	1	0	0	6
ARHGAP19-SLIT1	2	1	0	0	0	23	8	6	16	25	1	0	1	0	0	0	2	0	0	0	4	2	0	15	62	0	0	1	0	0	6
ARHGAP20	0	1	0	0	0	0	0	0	0	1	0	0	0	0	0	0	0	0	0	0	0	1	0	0	2	0	0	0	0	0	0
ARHGAP21	7	4	5	3	0	40	22	131	8	131	32	0	57	5	44	0	16	24	21	8	12	146	8	46	269	2	94	22	1	9	26
ARHGAP22	0	0	0	0	0	0	0	0	0	2	0	0	0	0	0	1	0	1	0	0	0	1	0	3	4	2	1	0	0	0	0
ARHGAP23	0	0	0	0	0	1	0	0	0	2	0	0	1	0	0	0	2	2	2	0	0	1	0	1	24	0	0	5	0	1	0
ARHGAP24	1	0	0	0	0	2	7	7	0	5	0	0	5	0	5	1	1	0	1	0	0	9	0	8	20	0	13	2	0	0	2
ARHGAP25	0	1	0	1	0	16	24	72	27	26	3	1	34	0	0	0	15	1	10	1	1	61	1	81	47	3	17	3	1	1	0
ARHGAP26	7	11	3	13	0	65	212	244	7	76	24	2	85	2	16	0	19	38	19	14	15	102	2	160	242	10	72	38	3	2	24
ARHGAP27	1	4	1	6	0	53	30	92	1	81	3	1	48	0	14	0	65	29	122	12	25	97	3	110	887	4	22	43	1	6	10
ARHGAP28	0	0	0	0	0	0	0	0	0	0	0	0	0	0	0	0	0	0	0	0	0	0	0	0	1	1	0	0	0	0	0
ARHGAP29	2	0	0	2	0	3	5	26	0	4	7	0	10	0	6	1	2	1	4	0	0	9	0	0	14	3	8	1	0	0	13
ARHGAP30	0	1	0	3	0	45	121	154	19	32	2	0	55	0	8	1	8	8	47	11	1	119	3	103	147	19	23	29	0	1	3
ARHGAP31	0	0	0	1	0	0	1	1	0	1	0	0	0	0	0	0	0	0	0	1	0	5	0	8	2	0	2	0	0	0	0
ARHGAP32	3	8	5	2	0	24	15	82	21	57	11	1	31	4	13	0	17	19	43	9	7	101	5	59	343	5	43	18	1	2	16
ARHGAP33	0	0	0	2	0	1	1	0	0	1	1	0	0	0	0	1	0	0	0	0	0	0	0	0	9	0	0	0	0	0	0
ARHGAP35	0	1	1	0	0	3	4	22	1	11	8	1	5	0	9	0	4	4	3	3	10	28	2	32	148	0	19	6	0	2	0
ARHGAP36	0	0	0	0	0	0	0	0	0	0	0	0	0	0	0	0	0	0	0	0	0	0	0	0	0	0	0	0	0	0	0
ARHGAP39	0	0	0	0	0	0	0	0	0	0	0	0	0	0	2	0	0	1	1	0	0	0	0	0	29	0	0	2	1	0	0
ARHGAP4	0	0	0	0	0	7	13	23	57	4	5	1	31	0	0	0	1	23	4	1	0	10	0	22	24	10	4	5	0	0	1
ARHGAP40	0	0	0	1	0	0	0	6	0	11	0	0	1	0	0	0	4	3	10	0	2	1	1	5	59	2	0	20	0	0	0
ARHGAP42	3	1	1	0	0	14	5	63	1	28	8	0	22	0	22	0	1	13	2	3	2	47	1	38	129	0	35	4	2	5	8
ARHGAP44	0	0	1	0	0	0	0	0	0	2	0	0	1	0	0	0	0	0	0	0	0	2	0	0	23	3	0	1	0	0	2
ARHGAP45	0	0	0	2	0	14	26	36	10	8	1	0	19	0	2	0	3	2	1	5	1	23	0	51	55	2	10	2	0	1	2
ARHGAP5	0	10	4	4	0	59	35	193	6	163	16	1	70	2	38	0	58	51	73	8	11	134	6	91	874	4	60	56	2	4	17
ARHGAP6	0	0	0	0	0	1	0	6	0	4	1	0	1	1	1	0	0	1	0	1	0	6	1	1	5	0	1	0	0	0	0
ARHGAP8	1	0	0	1	0	10	1	3	1	7	0	0	2	0	0	0	3	13	36	0	1	1	0	4	39	20	0	2	0	0	0
ARHGAP9	0	0	0	3	0	34	26	103	57	14	4	1	27	0	0	0	19	1	7	5	1	51	1	63	69	13	34	5	0	0	2
ARHGDIA	10	10	1	15	0	52	79	164	178	72	34	3	58	7	39	24	45	50	75	21	40	298	6	165	890	32	86	60	1	23	19
ARHGDIB	0	14	0	10	23	138	234	312	33	177	9	0	113	0	5	0	100	69	107	20	14	220	2	270	327	104	124	117	2	2	11
ARHGDIG	0	0	0	0	0	0	0	0	0	0	0	0	0	0	0	0	0	0	0	0	0	0	0	0	6	0	0	0	0	0	0
ARHGEF1	2	0	0	3	0	6	12	27	28	7	4	0	10	0	3	0	2	3	4	2	4	33	3	17	66	9	10	7	2	2	14
ARHGEF10	1	0	0	0	0	1	0	2	0	1	0	0	4	1	0	0	0	0	1	0	0	1	0	1	16	1	0	1	0	1	3
ARHGEF10L	0	1	0	0	0	13	25	31	2	21	5	1	18	0	3	0	34	9	33	9	16	48	1	33	227	0	3	22	1	1	1
ARHGEF11	0	6	1	1	0	8	12	33	1	25	8	0	15	2	9	1	6	2	9	1	13	37	1	35	89	2	25	7	0	1	2
ARHGEF12	11	8	7	4	1	27	30	155	36	125	37	2	49	2	45	0	15	24	59	13	13	138	1	65	344	12	65	22	5	4	28
ARHGEF15	0	0	0	0	0	0	0	1	0	0	0	0	0	0	0	0	0	0	0	0	1	0	0	0	0	1	0	0	0	0	0
ARHGEF16	0	0	0	2	0	6	4	28	52	16	6	0	7	0	14	0	1	8	5	4	12	61	0	31	199	3	24	4	2	4	4
ARHGEF17	0	0	0	0	0	1	0	0	0	3	1	0	1	0	3	0	0	0	0	2	2	0	0	1	5	0	0	1	0	1	3
ARHGEF18	0	1	63	3	1	24	3	45	0	40	3	0	25	0	7	0	28	38	68	0	5	32	1	58	207	0	23	20	0	3	2
ARHGEF19	0	0	0	0	0	0	1	3	0	3	1	0	0	0	0	0	1	1	2	0	0	3	0	2	28	0	2	2	0	0	0
ARHGEF2	1	0	1	2	0	18	127	67	8	26	9	1	17	0	2	0	14	16	24	5	25	93	1	58	234	8	26	54	1	3	9
ARHGEF25	0	0	0	0	0	0	0	0	0	0	0	0	0	0	0	0	0	0	0	0	0	0	0	0	0	1	0	0	0	0	0
ARHGEF26	2	0	0	0	0	5	3	8	0	16	3	1	10	1	10	0	2	4	8	0	1	11	0	8	63	1	4	9	0	1	8
ARHGEF28	4	2	0	0	0	7	3	25	0	17	4	0	7	2	3	0	0	3	4	3	5	12	1	7	42	3	3	4	0	2	6
ARHGEF3	0	1	0	1	0	5	9	14	1	3	3	0	4	0	1	1	0	3	1	1	2	18	1	5	22	1	7	0	0	1	4
ARHGEF33	0	1	0	0	0	1	0	0	0	0	0	0	0	0	0	0	0	0	0	0	0	0	0	0	4	0	0	0	0	0	0
ARHGEF35	0	0	0	0	0	1	1	0	0	8	0	0	1	0	0	0	2	1	0	0	0	9	0	1	25	0	0	1	0	0	0
ARHGEF37	1	0	2	1	0	4	3	27	1	10	13	0	9	0	4	0	1	1	8	1	2	30	0	12	71	2	41	5	0	1	2
ARHGEF38	2	0	0	0	0	3	1	5	0	7	0	0	0	0	0	0	0	0	0	5	0	1	0	0	20	1	0	4	0	0	5
ARHGEF39	0	0	0	0	0	2	0	1	0	0	1	0	0	0	1	0	0	0	0	0	1	0	0	0	2	0	1	0	0	0	0
ARHGEF4	0	0	0	0	0	5	5	6	0	3	2	0	2	0	3	0	0	4	4	0	6	6	0	4	17	4	3	0	1	0	0
ARHGEF40	0	0	0	2	0	15	36	81	8	18	9	0	32	0	8	0	7	0	3	6	1	45	1	55	32	8	20	4	0	3	19
ARHGEF5	0	0	0	0	0	12	4	33	22	13	5	0	5	1	10	2	7	20	14	5	6	90	2	32	192	0	28	18	0	9	3
ARHGEF6	0	0	0	0	0	4	0	8	1	6	0	0	6	0	3	0	1	3	2	0	1	2	0	8	2	1	5	1	0	0	1
ARHGEF7	1	0	1	0	0	11	4	33	0	22	6	2	8	0	4	0	5	5	2	2	4	36	0	16	103	3	17	5	0	1	6
ARHGEF9	3	0	0	0	0	1	0	7	1	1	1	0	0	0	3	0	0	0	0	1	1	4	0	5	28	0	2	3	0	0	3
ARID1A	1	1	3	1	0	12	27	55	2	44	6	1	27	1	22	0	12	8	20	3	2	48	0	31	186	5	45	9	0	2	6
ARID1B	4	5	0	0	0	26	17	99	7	38	10	0	31	0	16	0	16	9	21	3	6	68	1	64	310	3	46	22	0	5	17
ARID2	0	0	1	0	0	8	9	48	0	11	5	0	21	0	4	0	1	4	5	2	3	29	0	22	100	0	14	5	2	0	7
ARID3A	0	2	2	0	0	12	23	21	0	15	1	0	15	1	4	0	6	7	5	1	0	16	1	28	49	8	8	5	0	2	5
ARID3B	1	0	0	1	0	8	2	13	40	7	2	4	6	0	12	0	2	8	1	3	7	57	1	18	107	1	17	3	1	1	2
ARID3C	0	0	0	0	0	0	0	0	0	0	0	0	0	0	0	0	0	0	0	0	0	0	0	0	0	0	0	1	0	0	0
ARID4A	8	4	13	2	0	39	58	159	24	86	17	1	55	0	25	0	14	29	50	12	23	117	3	114	335	4	41	28	0	4	24
ARID4B	13	26	11	13	1	150	218	418	4953	252	53	6	183	1	30	0	39	180	183	16	780	658	11	240	849	33	282	73	2	4	36
ARID5A	0	1	0	2	0	14	45	39	41	21	4	0	12	0	3	0	3	1	10	8	1	30	0	45	42	10	7	10	0	1	1
ARID5B	2	4	0	1	0	11	16	57	5	82	0	0	44	0	6	0	32	21	105	8	3	22	0	55	163	9	1	59	0	1	2
ARIH1	1	1	0	3	0	17	48	51	26	36	6	0	20	1	20	0	16	9	33	3	3	74	1	52	177	2	17	16	0	1	8
ARIH2	1	0	0	0	0	9	8	23	0	14	4	0	11	0	3	0	4	3	4	1	0	25	1	23	78	2	10	5	0	1	2
ARIH2OS	0	0	0	0	0	0	0	0	0	0	1	0	0	0	0	0	0	0	0	0	0	0	0	0	0	1	0	0	0	0	0
ARL1	3	3	0	0	0	15	1	29	0	23	6	0	8	1	5	0	10	10	5	3	5	59	0	23	182	1	33	7	0	2	1
ARL10	0	0	0	0	0	0	0	0	0	0	0	0	0	0	0	0	0	0	0	0	0	1	0	0	1	0	0	0	0	0	0
ARL11	0	0	0	0	0	19	15	23	0	5	2	0	5	0	0	0	5	0	7	1	0	6	0	14	9	5	4	5	0	1	0
ARL13A	0	0	0	0	0	0	0	0	0	0	0	0	0	0	0	0	0	0	0	0	0	0	0	0	0	0	0	0	0	0	0
ARL13B	0	0	0	0	0	2	9	4	0	7	1	0	3	0	1	0	1	0	1	0	0	3	2	1	18	0	6	0	1	0	1
ARL14	8	5	8	0	0	129	30	226	129	278	35	3	53	4	145	1	27	91	19	16	23	159	3	146	995	0	148	35	9	38	34
ARL14EP	1	2	0	0	0	2	0	21	1	7	2	1	3	0	6	0	4	1	3	2	0	9	1	6	18	0	3	4	0	1	3
ARL14EPL	0	0	0	0	0	0	0	0	0	0	0	0	1	0	0	0	0	0	0	0	0	0	0	0	0	1	0	0	0	0	0
ARL15	0	0	0	0	0	3	1	8	1	7	0	0	1	0	1	0	1	0	1	2	1	8	0	6	42	0	9	0	0	1	0
ARL16	0	0	0	0	0	5	1	9	0	2	5	0	3	0	1	0	0	0	0	1	5	17	0	14	41	3	7	1	0	0	0
ARL17A	1	2	2	0	0	0	0	0	0	0	1	0	0	0	0	0	0	0	2	0	0	0	0	0	6	0	0	0	0	0	0
ARL17B	0	0	0	2	0	0	0	0	0	2	1	0	1	0	0	0	0	0	1	0	0	8	0	10	9	5	1	0	0	0	6
ARL2	3	1	1	1	0	8	2	5	0	9	5	0	1	2	6	0	0	1	5	4	1	16	0	11	48	6	3	5	0	6	4
ARL2-SNX15	0	0	0	0	0	6	0	3	0	3	0	0	0	0	1	0	1	5	3	0	0	54	0	9	68	0	7	0	0	8	0
ARL2BP	1	2	0	1	0	10	6	35	78	13	5	0	5	0	2	1	1	2	3	6	2	45	0	8	78	2	25	3	0	1	3
ARL3	0	0	0	0	0	4	1	4	0	3	0	0	0	0	1	0	1	3	0	0	1	11	0	6	25	2	6	1	0	1	0
ARL4A	1	0	0	0	0	7	5	19	83	46	5	0	9	0	6	0	5	6	8	2	1	11	2	29	156	0	13	6	0	0	2
ARL4C	0	1	0	0	0	61	43	294	98	131	41	0	92	3	43	0	187	69	144	11	24	228	6	323	400	7	155	168	0	7	16
ARL4D	0	0	0	0	0	1	0	5	0	4	0	1	3	0	0	0	3	4	2	2	0	6	0	10	10	2	0	6	0	0	1
ARL5A	0	0	2	0	0	7	4	11	0	12	2	0	15	0	4	0	4	0	4	0	2	12	0	15	65	1	33	8	0	1	3
ARL5B	0	0	0	0	0	10	85	72	1	63	2	0	23	0	4	0	3	18	13	3	5	52	0	37	279	3	23	9	0	0	1
ARL5C	0	0	0	0	0	0	1	1	0	0	0	0	0	0	0	0	0	0	0	0	0	0	0	0	0	0	0	0	0	0	0
ARL6	0	0	0	0	0	0	0	2	0	2	0	0	0	0	1	0	0	0	0	0	0	0	0	0	7	0	1	0	0	0	0
ARL6IP1	11	8	3	85	0	222	67	285	1	315	32	2	156	1	51	11	56	355	215	31	9	1017	3	393	1704	11	470	137	1	7	45
ARL6IP4	38	3	5	27	0	72	27	54	1028	84	24	0	32	3	64	0	10	118	140	7	33	281	2	399	546	38	180	92	5	20	26
ARL6IP5	0	1	0	0	0	29	17	87	0	76	20	1	37	2	12	0	16	19	13	12	8	103	2	68	253	7	102	8	0	0	6
ARL6IP6	0	0	0	0	0	5	4	3	0	3	2	0	4	0	0	0	0	0	0	0	0	7	0	6	24	0	17	3	0	1	0
ARL8A	0	1	0	2	0	14	22	28	25	36	1	0	19	0	6	0	16	8	13	2	3	66	0	43	150	9	15	8	1	4	1
ARL8B	1	8	0	1	0	40	26	96	54	102	8	2	41	1	12	0	73	38	88	10	18	138	4	107	380	13	39	50	4	7	6
ARL9	0	0	0	0	0	0	0	0	0	0	0	0	0	0	0	0	0	0	0	1	2	0	0	0	0	0	0	0	1	0	0
ARMC1	0	0	0	0	0	8	0	19	0	9	1	1	6	0	5	0	3	1	3	0	0	8	0	16	52	0	22	2	0	0	2
ARMC10	0	0	1	0	0	9	1	10	2	7	1	0	8	0	1	12	2	1	2	2	0	11	0	18	15	2	11	2	0	0	1
ARMC12	0	0	0	0	0	0	0	0	0	0	0	0	0	0	0	0	0	0	0	0	0	0	0	0	0	0	0	0	0	0	0
ARMC2	0	0	1	0	0	0	2	3	0	0	0	0	0	0	0	0	0	0	0	0	1	0	0	2	17	0	0	1	0	0	0
ARMC3	0	0	0	0	0	0	0	6	1	0	0	0	0	0	0	0	0	0	0	0	0	0	0	2	52	1	0	0	0	0	0
ARMC4	0	0	0	0	0	0	0	2	0	1	0	0	0	0	0	4	0	0	0	0	0	0	0	0	28	1	0	1	0	0	0
ARMC5	0	0	0	0	0	2	0	2	0	8	4	0	1	0	0	0	1	2	0	0	0	6	0	2	32	3	3	3	0	0	1
ARMC6	0	0	0	1	0	2	0	1	0	5	3	0	1	0	0	0	0	1	1	0	0	8	0	3	22	3	3	1	0	1	0
ARMC7	0	0	1	0	0	2	1	4	0	4	4	0	4	0	3	0	0	1	0	8	6	14	1	13	19	0	3	4	0	0	1
ARMC8	0	1	0	0	0	5	2	16	16	18	1	1	5	0	0	0	3	6	2	1	1	25	0	16	58	4	10	2	0	0	1
ARMC9	1	0	0	0	0	4	3	3	1	3	0	0	1	0	0	0	0	0	4	0	2	4	0	4	15	5	1	2	0	1	0
ARMCX1	0	0	0	0	0	2	0	2	0	3	2	0	1	0	1	0	0	1	0	0	0	4	0	0	2	0	0	1	0	0	2
ARMCX2	0	0	0	0	0	0	1	2	0	0	0	0	0	0	3	0	0	0	0	2	1	8	0	5	1	0	2	0	0	0	1
ARMCX3	2	2	0	1	0	13	41	46	0	24	5	0	19	1	8	14	8	13	12	1	5	55	0	39	126	3	20	4	0	1	7
ARMCX4	1	0	0	0	0	0	8	3	0	2	2	0	7	0	2	0	0	0	0	0	0	1	0	2	15	0	1	2	0	0	0
ARMCX5	2	0	0	0	0	1	0	11	0	4	2	0	6	0	2	0	0	1	1	0	1	7	0	7	42	0	12	4	0	0	3
ARMCX6	0	1	0	0	0	1	0	0	0	0	0	0	0	0	0	0	0	0	0	0	0	0	0	0	1	0	0	0	0	0	0
ARMS2	0	0	0	0	0	0	0	0	0	0	0	0	0	0	0	0	0	0	0	0	0	0	0	0	0	0	0	0	1	0	0
ARMT1	2	1	0	1	0	7	1	17	0	12	1	0	7	0	2	0	4	3	2	1	6	18	0	18	57	1	34	5	0	0	1
ARNT	0	0	0	0	0	9	9	22	0	13	3	0	9	0	5	5	7	4	4	1	1	22	0	11	69	0	13	6	0	0	4
ARNT2	0	0	0	0	0	0	0	2	0	1	0	0	1	0	0	0	1	0	0	0	0	0	0	2	2	5	0	1	0	0	0
ARNTL	3	0	0	0	1	5	19	22	0	8	3	0	16	0	2	0	3	4	5	4	4	23	0	16	30	2	22	3	0	0	1
ARNTL2	0	2	1	5	2	10	9	46	71	62	6	2	39	0	5	0	62	19	56	2	10	59	3	69	146	4	15	20	3	0	15
ARPC1A	1	0	1	0	0	59	19	103	405	61	27	3	50	2	21	0	30	34	23	19	21	321	1	127	611	7	233	29	1	8	10
ARPC1B	5	8	1	34	0	170	132	142	470	111	8	9	46	0	33	0	24	46	59	56	11	1146	2	1270	916	86	92	41	2	6	8
ARPC2	23	38	1	18	1	291	281	694	197	333	59	4	266	3	93	1	167	121	220	36	60	580	10	526	1925	87	269	143	4	18	53
ARPC3	8	13	6	1	1	52	91	204	153	134	10	2	85	0	29	0	111	50	133	15	18	332	3	311	595	8	145	40	2	11	15
ARPC4	2	5	8	4	0	69	42	133	0	85	38	0	51	2	19	0	36	50	50	38	27	308	6	106	538	51	77	47	3	15	8
ARPC4-TTLL3	3	7	0	3	0	18	68	26	0	39	1	0	23	0	2	0	3	12	8	1	20	108	1	15	120	12	19	11	0	2	9
ARPC5	3	10	4	2	0	119	101	171	4	123	18	2	67	1	20	12	47	52	47	13	8	202	2	164	521	67	147	37	0	3	16
ARPC5L	4	3	3	0	1	30	18	68	21	43	9	0	30	0	32	0	27	25	43	16	18	166	3	74	344	7	30	19	1	8	6
ARPIN	0	3	0	0	0	5	4	9	0	7	1	0	4	0	3	0	4	1	5	0	1	28	0	18	58	0	6	1	0	0	2
ARPP19	1	0	0	4	0	20	22	54	0	43	23	0	15	0	23	18	4	12	16	9	1	79	1	40	135	6	58	25	0	5	9
ARPP21	0	0	0	0	0	0	0	0	0	0	0	0	8	0	0	0	0	0	0	0	0	0	0	0	0	0	0	0	0	0	0
ARR3	0	0	0	0	0	0	0	0	0	0	0	0	0	0	0	0	0	0	0	0	0	0	0	0	0	0	0	0	0	0	0
ARRB1	1	1	0	2	0	47	35	29	0	16	8	0	16	0	8	0	6	4	5	3	2	101	2	612	107	5	29	20	2	2	5
ARRB2	0	0	0	0	1	56	142	172	19	45	3	0	45	0	12	0	17	9	12	15	12	107	1	161	181	57	42	24	0	12	4
ARRDC1	2	5	1	2	0	29	15	29	55	20	13	1	24	2	10	0	16	15	39	7	18	125	3	87	259	4	27	33	0	12	5
ARRDC2	0	2	1	0	0	12	20	56	29	25	13	2	21	2	12	0	8	12	10	6	10	190	3	58	281	4	48	15	0	7	4
ARRDC3	2	6	0	2	2	18	75	86	32	60	11	1	40	0	2	6	63	8	104	16	9	45	3	75	132	12	72	45	0	2	6
ARRDC4	1	2	1	0	0	12	16	97	5	29	6	0	21	2	32	0	8	6	4	2	10	105	2	28	314	2	24	6	0	7	0
ARRDC5	0	0	0	0	0	1	0	2	0	0	0	0	1	0	0	0	0	0	0	0	0	0	0	0	1	3	0	0	0	0	1
ARSA	1	3	0	0	0	17	20	23	3	16	8	0	22	0	3	2	4	8	16	8	17	72	1	39	225	2	19	11	0	8	5
ARSB	0	0	0	0	0	1	1	1	0	3	0	0	1	0	0	0	0	0	1	0	1	7	0	2	5	2	1	0	0	0	0
ARSD	4	1	1	0	0	11	3	25	0	7	17	0	5	1	5	0	5	4	5	5	3	17	1	26	79	6	20	4	0	1	13
ARSF	0	0	0	0	0	0	0	0	0	0	0	0	0	0	0	0	0	0	0	0	0	0	0	0	0	0	0	1	0	0	0
ARSG	0	1	0	0	0	1	1	6	1	2	1	0	3	0	0	1	2	1	0	3	1	3	0	11	7	0	2	0	0	0	0
ARSH	0	0	0	0	0	0	0	1	0	0	0	0	1	0	0	0	0	0	0	1	0	0	0	0	3	0	0	0	0	0	0
ARSI	0	0	0	0	0	0	0	0	0	0	0	0	0	0	0	0	0	0	0	0	0	0	0	0	0	1	0	0	0	0	0
ARSJ	0	0	0	0	0	0	2	3	0	0	1	0	3	0	4	0	0	0	0	0	0	7	1	2	7	1	5	3	0	0	5
ARSK	0	0	0	0	0	0	0	3	0	0	0	0	2	0	0	0	0	1	2	3	0	0	0	6	4	0	3	0	0	0	0
ART1	0	0	0	0	0	0	0	0	0	0	0	0	0	0	0	0	0	0	0	0	0	0	0	0	0	0	0	0	0	0	0
ART3	0	0	0	0	0	0	0	0	0	0	0	0	0	0	0	0	0	0	1	0	0	0	0	0	0	1	0	0	0	0	0
ART4	0	0	0	0	0	0	0	0	0	0	0	0	0	0	0	2	0	0	0	0	0	0	0	0	0	0	0	0	0	1	0
ART5	1	0	0	0	0	0	0	0	0	0	0	0	0	0	0	0	0	0	0	0	0	0	0	0	0	0	1	0	0	0	1
ARTN	0	0	0	0	0	0	2	0	0	0	0	0	0	0	0	0	0	0	0	0	0	0	0	0	0	0	0	0	0	0	0
ARV1	0	0	0	0	0	7	0	4	0	7	1	0	1	0	1	0	0	0	0	0	1	1	0	10	27	0	4	0	1	1	0
ARVCF	0	0	0	0	0	2	0	2	34	3	4	0	0	0	0	0	1	0	0	0	0	1	1	2	13	1	3	1	0	0	0
ARX	0	0	0	0	0	0	0	0	0	0	0	0	0	0	0	0	0	0	0	0	0	0	0	1	3	0	0	0	0	0	0
AS3MT	0	0	0	0	0	12	2	2	0	7	0	0	0	0	0	0	0	0	0	0	0	0	0	0	5	0	0	0	0	0	0
ASAH1	3	8	0	4	0	71	173	152	43	134	12	3	37	2	16	0	73	27	93	21	21	228	1	217	269	45	111	46	2	12	11
ASAH2	0	0	4	0	0	0	13	8	0	24	0	0	2	0	0	0	1	0	3	4	0	0	0	24	75	0	0	1	0	2	1
ASAH2B	0	0	0	0	0	0	0	0	0	3	0	0	0	0	0	0	0	0	0	1	0	2	0	1	8	0	2	0	0	0	0
ASAP1	0	0	0	3	0	37	47	96	1	36	2	1	34	0	3	0	11	3	5	3	1	29	0	43	43	10	17	7	3	0	1
ASAP2	3	3	0	4	0	13	10	77	18	48	13	2	31	0	30	0	8	9	9	8	2	63	2	38	177	2	67	10	0	6	22
ASAP3	2	1	0	2	0	3	0	17	0	3	2	0	1	0	11	0	2	4	3	1	1	5	2	5	28	1	27	2	0	3	2
ASB1	0	0	0	0	0	2	0	2	0	2	3	0	1	0	2	0	0	3	1	1	0	8	0	2	13	1	4	1	1	0	1
ASB10	0	0	0	0	0	0	0	0	0	0	0	0	0	0	0	0	0	0	0	0	0	0	0	0	0	0	0	0	0	0	0
ASB11	0	0	0	0	0	1	0	0	0	0	0	0	0	0	0	0	0	0	0	0	0	0	0	0	0	0	2	0	0	0	1
ASB12	0	0	0	0	0	0	0	1	0	0	0	0	0	0	0	0	0	0	0	0	0	0	0	1	0	0	1	0	0	0	0
ASB13	0	0	1	0	0	1	0	7	0	2	2	0	2	1	1	0	0	5	0	0	2	7	0	12	48	0	9	1	0	3	3
ASB14	0	0	0	0	0	0	0	0	0	0	0	0	0	0	0	0	0	0	1	0	0	0	0	0	1	0	0	0	0	0	0
ASB15	0	0	0	0	0	0	0	0	0	0	0	0	0	0	0	0	0	0	0	0	0	0	0	0	0	0	1	0	0	0	0
ASB16	0	0	4	0	0	0	1	0	0	0	0	0	0	1	1	0	0	0	0	0	0	0	0	0	1	0	0	0	0	0	0
ASB17	0	0	0	0	0	0	0	0	0	0	0	0	0	0	0	0	0	0	0	0	0	0	0	0	0	0	0	0	0	0	0
ASB18	0	0	0	3	0	0	7	0	0	0	0	0	3	0	1	0	0	0	0	0	1	0	1	1	0	1	0	0	0	1	0
ASB2	0	0	0	0	0	0	0	0	0	0	0	0	1	0	0	1	0	0	0	0	0	2	0	0	3	0	0	0	0	0	0
ASB3	0	0	0	0	0	2	0	9	3	4	1	0	3	0	2	0	1	1	2	0	0	6	0	5	36	0	8	4	0	0	0
ASB4	0	0	0	0	0	0	0	0	0	0	0	0	0	0	0	0	0	0	0	0	0	0	0	0	1	0	0	0	0	4	0
ASB5	0	0	0	0	0	0	0	0	0	0	0	0	0	0	0	0	0	0	0	0	0	0	0	0	0	1	0	0	0	0	0
ASB6	0	1	0	0	0	5	1	4	4	3	1	0	5	1	0	0	0	2	1	1	0	12	0	15	23	2	4	5	0	1	1
ASB7	0	0	0	0	0	2	3	9	0	6	2	0	4	0	0	0	3	0	0	1	0	11	0	15	33	4	5	3	0	1	3
ASB8	1	0	0	3	0	10	5	35	1	17	5	0	13	0	4	0	5	6	18	0	6	35	0	28	80	4	38	5	0	0	12
ASB9	0	0	0	0	0	0	0	0	0	0	0	0	0	0	0	0	0	0	0	0	0	0	0	0	0	0	0	0	0	0	0
ASCC1	2	0	0	0	0	8	6	5	0	3	1	0	6	0	1	0	2	1	2	0	1	5	0	3	47	1	6	0	0	1	2
ASCC2	6	11	3	6	0	38	29	79	103	48	8	3	49	1	6	0	64	32	87	10	37	185	2	176	274	0	34	70	4	5	20
ASCC3	0	3	0	2	0	12	3	35	1	20	10	0	10	0	4	0	4	3	4	4	3	22	0	24	82	0	12	9	0	0	10
ASCL1	0	0	0	0	0	0	0	0	0	1	0	0	0	0	0	0	0	0	0	0	0	0	2	1	1	1	0	0	1	0	0
ASCL2	0	0	0	0	0	0	0	2	0	0	0	0	1	0	0	0	2	0	0	0	0	1	0	0	7	0	0	1	0	0	0
ASCL3	0	0	0	0	0	0	0	0	0	0	0	0	0	0	0	0	0	0	0	0	0	0	0	0	0	0	0	0	0	0	0
ASCL4	0	0	0	0	0	0	0	0	0	0	0	0	0	0	0	0	0	0	0	0	0	0	0	0	0	0	0	0	0	0	0
ASCL5	0	0	0	0	0	0	0	0	0	0	1	0	0	0	0	0	0	0	0	0	0	0	0	0	2	0	1	0	0	0	0
ASF1A	0	0	0	0	0	1	1	5	0	4	0	0	4	0	1	0	0	0	0	1	1	6	0	5	15	0	17	0	0	1	3
ASF1B	0	0	0	0	0	1	0	1	0	1	0	0	4	0	0	0	2	0	0	0	0	1	0	5	7	3	2	0	0	0	0
ASGR1	0	2	0	0	0	1	0	2	0	0	0	0	3	0	1	1	0	0	1	1	0	1	0	3	3	3	0	1	0	0	0
ASGR2	0	0	0	0	0	0	0	5	0	0	0	0	1	0	0	0	0	0	0	0	0	1	0	3	1	0	0	1	0	0	1
ASH1L	0	2	0	1	3	13	55	92	0	64	15	1	43	2	31	0	14	14	9	5	7	52	1	34	173	2	43	12	1	2	21
ASH2L	1	0	2	0	0	4	16	22	2	11	5	0	10	1	3	1	0	4	4	2	0	18	0	10	50	1	16	1	0	1	4
ASIC1	0	0	0	0	0	0	0	1	0	0	0	0	0	0	0	0	0	0	0	0	0	0	0	0	4	0	0	0	0	1	0
ASIC2	0	0	0	0	0	0	0	0	0	0	0	0	0	0	0	0	0	0	0	0	0	0	1	0	2	0	0	0	0	0	0
ASIC3	0	0	0	0	0	0	0	0	0	0	1	0	0	0	0	0	0	0	0	0	0	0	0	0	8	0	0	0	0	0	0
ASIC4	0	0	0	0	0	0	0	0	0	0	0	0	0	0	0	0	0	0	0	0	0	0	0	0	0	3	0	0	1	3	1
ASIC5	0	0	0	0	0	0	0	1	0	0	0	0	0	0	0	0	0	0	0	0	0	0	0	0	1	0	0	0	0	0	0
ASIP	0	0	0	0	0	0	0	0	0	0	0	0	0	0	0	0	0	0	0	0	0	1	0	0	0	0	0	0	0	0	0
ASL	1	1	3	1	0	22	11	51	43	30	65	1	21	0	36	1	1	133	6	20	14	158	1	61	490	11	87	89	0	19	12
ASMT	0	0	0	0	0	0	0	0	0	0	0	0	0	0	0	0	0	0	0	0	0	0	0	0	0	0	0	0	0	0	0
ASMTL	2	0	0	0	0	6	15	10	0	3	3	1	4	0	0	0	1	0	0	1	0	10	0	14	26	2	7	3	0	0	1
ASNS	4	0	0	0	0	27	2	30	0	23	7	0	7	0	30	0	0	34	2	6	3	284	1	131	95	0	185	30	1	2	2
ASNSD1	0	11	0	1	0	51	3	11	0	48	3	0	21	0	1	0	1	7	2	0	1	17	0	11	54	0	127	9	0	0	3
ASPA	0	0	0	0	0	1	0	0	0	1	1	0	0	0	5	0	1	0	0	0	0	0	0	6	6	1	4	1	0	2	0
ASPDH	0	0	0	0	0	0	0	0	0	1	0	0	0	0	0	0	1	0	0	0	0	0	0	0	2	3	0	0	0	0	0
ASPG	5	2	0	2	0	19	13	15	0	10	0	0	3	0	1	0	18	6	46	3	8	29	4	30	101	5	1	34	0	1	0
ASPH	13	1	0	4	0	68	45	142	14	70	15	0	48	0	31	0	8	34	25	10	4	76	1	75	314	17	51	20	1	8	23
ASPHD1	0	0	0	0	0	1	0	1	2	2	0	0	0	0	0	3	0	0	0	0	0	0	0	1	7	3	1	1	0	0	0
ASPHD2	0	1	0	0	0	11	1	37	20	15	13	2	14	1	12	0	0	24	1	4	7	116	0	27	118	2	35	6	0	4	19
ASPM	0	0	0	0	0	2	1	0	0	2	2	0	0	0	0	0	0	0	0	0	0	0	0	0	0	0	0	0	0	0	1
ASPN	0	0	0	0	0	0	0	1	0	0	0	0	0	0	0	0	0	0	0	1	0	0	0	0	0	1	2	0	0	0	0
ASPRV1	0	0	0	0	0	3	5	3	0	5	0	0	2	0	0	0	1	3	0	1	1	13	1	9	16	0	1	1	0	0	0
ASPSCR1	1	0	0	0	0	2	8	8	3	3	4	0	4	0	0	0	0	1	1	0	0	13	1	6	44	2	7	3	0	0	4
ASRGL1	0	1	0	0	0	0	0	3	0	0	2	0	4	0	2	0	0	0	0	3	4	10	0	3	26	0	0	0	0	1	0
ASS1	0	6	0	0	0	1	0	3	23	6	2	0	2	0	0	0	0	5	1	3	1	12	0	8	86	1	1	7	1	0	0
ASTE1	1	0	0	0	0	0	0	2	0	0	0	0	2	0	1	0	0	0	0	0	0	4	0	7	15	3	3	0	0	0	0
ASTL	0	0	0	0	0	0	0	1	0	0	0	0	0	0	0	0	0	0	0	0	0	0	0	0	0	1	0	0	0	0	0
ASTN1	0	0	0	0	0	0	0	0	0	0	0	0	0	0	0	0	0	0	0	0	0	0	0	0	0	0	0	0	0	0	1
ASTN2	0	0	49	0	0	0	1	1	1	0	1	0	0	0	0	0	0	0	0	0	0	0	0	0	4	0	0	0	0	1	1
ASXL1	3	2	1	1	0	10	4	31	0	15	7	0	10	0	2	0	2	2	3	4	3	44	0	29	70	0	32	7	0	2	7
ASXL2	1	0	0	0	0	12	10	42	1	15	2	0	6	0	5	0	5	5	2	5	0	19	0	19	72	0	18	9	0	0	3
ASXL3	0	0	0	0	0	2	0	0	0	2	0	0	0	0	0	0	0	0	0	0	0	0	0	1	0	2	0	0	0	0	0
ASZ1	0	0	0	0	0	0	0	0	0	0	0	0	0	0	0	0	0	0	0	0	1	0	0	0	0	0	1	0	0	0	0
ATAD1	5	1	1	1	0	8	8	22	29	30	7	1	12	0	9	0	5	5	7	1	5	31	1	15	110	1	23	5	0	0	8
ATAD2	0	0	0	0	0	269	10	123	10	6	2	0	11	0	6	0	3	15	0	27	4	6	0	1	20	0	71	10	1	0	10
ATAD2B	0	1	1	2	0	10	22	45	9	41	9	5	17	0	3	0	0	10	6	1	1	16	1	23	99	2	39	8	0	0	8
ATAD3A	0	0	0	0	0	1	3	1	24	2	3	0	0	0	1	1	0	0	0	1	1	5	0	1	14	0	2	0	0	0	0
ATAD3B	0	0	0	0	0	3	4	2	1	2	1	0	4	0	1	0	0	0	1	1	1	7	0	6	34	1	3	1	0	1	0
ATAD3C	0	2	0	0	0	0	0	1	0	0	0	0	1	0	0	1	0	0	0	0	1	0	0	0	0	2	0	0	0	0	0
ATAD5	0	0	0	0	0	5	0	5	0	4	0	0	4	0	0	0	0	0	0	0	0	2	1	1	4	0	0	0	1	0	0
ATAT1	0	0	0	0	0	2	3	4	0	0	0	0	0	0	4	0	0	0	0	0	1	2	0	1	19	2	6	0	1	0	0
ATCAY	0	0	0	0	0	1	1	1	0	0	0	0	0	0	0	2	0	0	0	0	0	0	0	0	0	4	0	0	0	0	0
ATE1	2	1	0	0	0	5	2	22	0	12	3	0	11	0	2	0	3	3	1	11	2	11	0	7	60	0	3	4	0	2	6
ATF1	2	0	0	0	0	4	2	16	0	13	2	0	5	0	3	0	3	2	2	0	0	10	0	20	40	0	21	5	0	1	1
ATF2	3	2	1	0	0	8	4	14	1	13	3	0	4	0	4	0	0	4	1	2	3	11	0	14	39	0	14	2	0	2	2
ATF3	1	7	1	4	0	63	28	163	72	222	43	12	56	9	42	1	28	111	24	38	19	387	3	202	973	13	152	71	1	13	7
ATF4	3	7	6	3	0	91	59	249	88	181	51	1	119	12	84	3	46	75	42	50	63	905	3	378	827	12	172	80	1	50	11
ATF5	0	1	0	0	0	5	6	17	0	7	3	0	3	0	2	0	1	0	1	2	1	24	0	32	38	3	2	2	0	0	1
ATF6	0	0	0	0	0	2	8	10	0	14	1	0	5	0	2	0	1	4	4	2	0	13	0	9	30	1	13	4	0	0	1
ATF6B	1	2	0	0	0	6	4	20	0	9	5	0	13	1	16	0	2	4	12	1	1	30	0	36	58	2	10	4	0	8	3
ATF7	1	0	0	0	0	6	0	10	0	12	6	0	12	0	2	0	1	8	1	0	0	13	1	156	36	1	6	0	0	1	2
ATF7IP	1	7	4	6	0	15	24	113	0	103	18	1	57	2	25	0	34	13	95	5	5	46	1	45	217	2	46	31	1	4	26
ATF7IP2	1	2	0	0	0	5	3	4	1	6	0	0	5	0	0	0	0	0	0	0	0	18	0	9	28	2	7	1	1	0	3
ATG10	1	1	0	1	0	3	1	8	1	2	4	0	3	0	0	0	0	1	1	1	0	4	0	6	14	1	4	1	0	2	0
ATG101	0	0	1	0	0	10	3	18	1	5	11	0	3	0	3	0	3	11	4	1	3	29	2	26	77	0	13	7	0	1	6
ATG12	2	2	1	0	0	24	25	59	0	65	3	1	20	0	16	0	15	19	24	2	4	62	1	53	217	6	32	21	1	3	20
ATG13	0	1	0	1	0	17	14	51	0	37	5	0	27	1	15	0	11	16	42	6	6	86	2	45	227	5	52	23	0	6	14
ATG14	0	0	0	0	0	8	6	23	1	8	2	0	3	0	0	0	3	3	16	0	0	50	0	15	59	0	11	3	0	0	2
ATG16L1	1	0	0	0	0	5	0	12	0	7	6	0	4	4	9	2	2	2	3	0	1	12	0	8	42	2	8	1	0	0	3
ATG16L2	0	0	0	1	0	15	46	74	0	15	0	0	24	2	3	0	14	1	10	4	5	38	0	45	86	4	17	4	0	3	2
ATG2A	1	3	1	2	0	11	122	60	6	16	6	0	17	0	4	0	7	6	18	5	3	74	1	60	191	7	19	18	1	4	4
ATG2B	0	0	1	0	0	3	0	11	0	5	1	0	3	0	3	0	0	0	0	0	0	4	0	4	17	1	7	1	0	0	4
ATG3	6	8	6	7	5	61	63	120	20	82	10	2	61	2	13	0	21	15	16	9	2	62	1	115	254	35	66	20	1	2	2
ATG4A	1	0	0	2	0	6	1	10	18	15	1	0	6	0	3	0	3	13	2	0	1	16	0	25	89	0	11	10	0	1	2
ATG4B	2	0	132	1	0	8	3	13	82	10	8	1	4	1	8	0	6	3	2	1	4	29	2	22	159	5	13	5	0	10	2
ATG4C	1	0	0	0	0	0	2	7	0	0	0	0	6	0	0	0	0	0	0	0	3	2	0	3	10	0	8	0	0	1	0
ATG4D	0	2	0	0	0	5	6	6	2	4	2	0	1	1	3	0	2	4	2	3	3	31	0	22	134	0	5	3	0	13	1
ATG5	2	2	0	0	0	8	3	25	0	12	5	0	10	0	8	0	7	9	5	1	6	41	1	22	102	1	35	4	0	0	7
ATG7	1	1	0	1	0	10	176	48	1	22	1	0	15	0	1	0	3	2	5	2	1	35	0	22	40	4	10	14	0	0	1
ATG9A	0	1	0	0	0	8	18	42	13	14	14	1	11	0	11	0	12	8	25	12	8	103	2	56	221	1	22	14	1	2	3
ATG9B	0	9	0	5	0	48	35	55	60	38	4	1	37	0	6	1	37	30	139	5	31	78	8	110	445	3	2	71	1	2	15
ATIC	0	0	0	1	0	10	1	5	0	12	0	0	3	0	3	0	0	1	0	0	0	10	1	8	25	0	10	2	0	0	1
ATL1	0	0	0	0	0	1	1	9	2	10	2	1	2	0	0	0	0	1	2	0	0	5	0	4	18	2	2	1	0	1	1
ATL2	1	1	0	0	0	3	5	11	0	15	4	0	7	0	3	0	1	1	5	0	0	7	0	8	73	0	7	3	0	0	2
ATL3	1	1	0	3	0	9	6	25	64	42	9	0	8	0	12	0	9	9	6	4	2	44	1	31	83	2	31	4	0	1	5
ATM	1	0	0	0	0	12	6	38	2	21	1	0	16	2	1	1	4	0	3	3	2	11	2	24	31	4	5	5	0	0	5
ATMIN	1	1	0	0	1	8	3	44	6	35	8	0	19	0	5	0	31	11	38	2	4	35	4	35	154	1	28	6	0	1	4
ATN1	0	0	0	0	0	5	3	12	0	2	0	0	5	0	3	0	1	3	4	1	1	23	1	2	80	1	15	3	1	0	1
ATOH1	0	0	0	0	0	0	1	0	0	1	0	0	0	0	0	0	0	0	0	0	0	0	0	0	5	3	0	1	0	0	0
ATOH7	0	0	0	0	0	0	0	0	0	0	0	0	0	0	0	0	0	0	0	0	0	0	0	0	0	0	0	0	0	0	0
ATOH8	0	0	0	0	0	1	7	0	0	1	0	0	0	0	1	0	0	0	0	1	2	1	0	0	2	0	0	0	0	0	0
ATOX1	1	3	0	5	0	32	23	65	46	60	33	0	18	1	9	0	14	29	16	6	18	161	1	96	359	15	52	17	0	7	5
ATP10A	1	0	0	0	0	1	1	0	0	5	0	0	1	0	0	0	0	0	0	0	0	3	0	11	3	5	1	0	0	1	0
ATP10B	4	5	3	2	0	8	10	45	23	33	7	0	28	4	8	0	10	16	26	0	4	57	0	23	216	1	39	25	1	2	6
ATP10D	0	0	0	0	0	1	3	15	0	4	0	0	4	1	1	0	0	1	0	0	1	9	0	3	15	0	8	0	0	0	2
ATP11A	0	1	3	0	0	7	13	27	0	18	4	0	7	0	1	0	1	5	5	3	0	13	0	14	78	2	9	11	1	2	2
ATP11B	7	1	0	1	0	53	41	111	45	90	18	0	37	1	44	5	7	26	25	4	9	102	2	71	275	7	82	23	1	10	16
ATP11C	0	0	0	0	0	6	5	15	0	13	4	0	6	0	5	0	0	2	0	0	0	5	0	16	17	0	6	3	0	0	2
ATP12A	0	1	0	0	0	2	1	17	24	17	0	0	4	0	3	0	44	1	7	0	2	9	0	32	41	0	3	7	0	0	0
ATP13A1	0	1	0	0	0	7	2	9	0	4	2	0	3	1	1	0	0	2	3	3	3	13	0	13	51	0	14	2	0	1	0
ATP13A2	0	0	1	2	0	3	5	15	0	2	0	0	0	0	4	0	3	4	7	6	5	28	0	26	48	5	13	9	0	0	4
ATP13A3	0	0	1	0	0	40	186	119	0	42	6	1	25	0	7	0	2	14	6	1	7	53	0	86	194	11	67	25	0	2	10
ATP13A4	1	4	0	0	0	1	5	34	1	83	8	0	20	0	9	0	44	10	14	3	3	17	3	21	134	1	34	27	1	1	5
ATP13A5	0	1	0	0	0	0	1	71	0	6	2	0	1	0	2	17	1	4	0	0	0	7	0	13	26	1	72	0	0	1	8
ATP1A1	12	15	4	2	0	58	127	104	53	105	32	4	29	3	30	0	5	29	22	22	13	198	4	192	1614	6	70	23	0	15	26
ATP1A2	0	0	0	0	0	0	0	0	0	0	0	0	0	0	0	0	0	0	0	0	1	0	0	1	2	0	0	0	0	0	0
ATP1A3	0	0	0	0	0	0	1	0	0	0	0	0	0	0	0	0	0	0	1	0	0	0	6	3	1	0	0	0	1	0	2
ATP1A4	0	0	0	0	0	0	0	0	0	0	0	0	0	0	0	1	0	0	0	0	0	1	0	0	0	1	0	0	0	0	0
ATP1B1	22	60	3	14	2	507	106	681	269	808	86	6	331	6	159	20	308	281	243	71	96	858	12	583	3862	20	660	323	8	40	82
ATP1B2	0	0	0	0	0	1	0	0	0	0	0	0	0	0	0	0	0	0	0	0	0	0	0	0	1	0	0	0	0	0	0
ATP1B3	0	2	1	0	0	9	14	46	2	47	1	0	7	0	0	0	4	3	7	4	2	37	1	54	591	1	4	6	0	2	0
ATP1B4	0	0	0	0	0	0	0	0	0	0	0	0	0	0	0	0	0	0	0	0	0	0	0	0	0	0	0	0	0	0	1
ATP23	0	0	0	0	0	0	0	1	0	2	0	0	0	0	1	0	0	0	0	0	0	1	0	5	8	2	3	0	0	0	1
ATP2A1	0	0	0	0	0	0	0	0	0	0	0	0	0	0	1	0	0	0	0	1	0	1	0	1	2	1	2	0	0	0	0
ATP2A2	10	2	2	0	0	26	5	67	42	45	24	0	27	0	17	1	14	14	15	5	1	63	2	50	420	5	84	21	0	6	23
ATP2A3	2	3	1	5	1	29	17	177	146	46	111	5	47	6	53	1	7	43	7	27	22	302	6	130	516	17	105	53	1	40	41
ATP2B1	3	5	17	5	0	124	665	373	0	172	18	3	104	2	39	0	23	17	39	14	6	152	1	373	930	20	79	71	4	6	21
ATP2B2	0	0	3	0	0	0	2	0	0	0	0	1	0	1	0	0	0	0	0	0	1	0	0	3	0	3	0	0	0	0	0
ATP2B3	0	0	0	0	0	0	0	0	0	0	0	0	0	0	0	0	0	0	0	1	0	0	0	0	0	0	0	0	0	1	0
ATP2B4	0	1	1	0	0	19	10	38	69	13	2	1	9	2	8	0	2	12	8	12	6	132	0	43	116	1	26	6	0	2	4
ATP2C1	3	1	0	0	0	12	7	28	0	28	6	0	7	0	7	0	4	3	8	7	5	60	0	37	81	1	22	3	2	9	2
ATP2C2	0	0	0	0	1	0	11	3	0	3	0	0	1	0	0	0	0	1	2	1	0	3	0	1	77	1	2	0	0	9	0
ATP4A	4	1	0	0	0	460	5	48	1	80	2	1	88	2	10	11	1	2	16	3	9	35	0	29	122	5	181	6	0	23	1
ATP4B	0	1	0	0	0	331	0	4	0	27	1	0	41	0	3	2	2	2	0	1	6	6	0	15	30	2	166	2	0	7	1
ATP6AP1	1	3	0	2	1	28	101	91	7	40	14	2	29	1	13	0	18	14	61	10	21	142	2	92	370	18	38	20	1	9	5
ATP6AP1L	1	0	0	0	0	0	0	3	0	4	0	0	2	0	1	0	0	1	1	0	1	1	0	0	9	0	3	0	1	1	1
ATP6AP2	2	2	0	2	0	23	25	94	44	63	13	4	21	2	18	0	22	7	11	22	13	82	2	128	254	4	63	19	0	6	12
ATP6V0A1	2	1	14	0	0	10	38	63	1	30	15	0	14	1	10	0	4	11	16	11	11	103	1	49	333	5	24	9	1	6	3
ATP6V0A2	2	0	0	1	0	10	2	26	0	14	10	0	6	1	5	0	2	1	7	0	3	25	1	18	91	0	9	4	0	4	9
ATP6V0A4	0	0	0	0	0	4	1	11	21	9	0	0	1	0	0	0	12	7	8	0	0	1	1	14	27	1	2	10	0	0	1
ATP6V0B	1	2	1	4	1	86	80	118	7	65	31	2	41	1	10	0	27	67	49	13	18	262	4	151	496	30	104	47	2	6	2
ATP6V0C	17	98	2	61	0	513	398	471	19069	445	48	5	419	7	160	110	239	339	2492	373	1096	3078	40	3641	4251	139	447	663	6	49	55
ATP6V0D1	1	3	6	0	3	33	75	74	46	47	11	3	20	0	8	1	6	32	33	11	9	153	5	159	336	24	58	46	1	7	10
ATP6V0D2	0	0	0	0	0	0	0	0	0	0	0	0	0	0	0	0	0	0	0	0	0	2	0	8	4	0	0	0	0	0	1
ATP6V0E1	3	5	0	2	0	96	78	200	61	142	17	0	47	5	21	0	93	67	128	18	29	371	3	276	570	28	124	51	2	6	14
ATP6V0E2	0	0	0	0	0	2	0	2	0	0	0	0	0	0	1	0	0	0	0	0	2	2	2	1	15	0	3	0	0	0	0
ATP6V1A	2	2	4	1	1	33	35	87	65	63	3	0	36	0	10	0	26	17	49	9	12	66	0	68	183	4	45	14	0	3	7
ATP6V1B1	0	0	0	0	0	9	2	1	0	0	0	0	0	0	0	0	0	0	0	0	0	0	0	0	3	1	0	0	0	0	0
ATP6V1B2	0	3	0	3	0	47	125	94	0	70	3	0	41	0	9	0	13	18	31	8	7	153	0	122	148	30	46	33	1	7	2
ATP6V1C1	1	0	1	0	5	21	49	39	0	30	4	0	11	0	4	0	3	15	5	1	2	39	1	19	51	11	21	4	0	1	7
ATP6V1C2	0	3	0	1	0	8	8	12	37	10	3	3	24	0	0	0	51	3	44	1	5	21	4	15	100	0	1	13	1	0	0
ATP6V1D	0	6	0	2	0	54	44	159	5	86	8	3	45	3	14	0	83	80	119	3	28	176	4	82	414	4	49	44	1	7	6
ATP6V1E1	1	13	0	0	3	45	57	127	37	155	2	3	48	0	11	0	81	63	127	12	15	234	6	115	446	11	65	42	2	10	9
ATP6V1E2	0	0	0	0	0	0	1	0	0	1	0	0	0	0	0	0	0	0	0	0	0	1	0	0	2	5	1	0	1	1	1
ATP6V1F	1	2	1	0	0	24	21	58	1	42	4	0	13	1	6	0	41	17	37	7	7	143	1	79	186	21	27	12	0	4	3
ATP6V1G1	4	13	6	5	1	84	35	161	36	163	9	0	78	2	33	3	119	58	96	10	29	209	1	188	591	25	131	56	0	9	17
ATP6V1G2	0	0	0	0	0	0	0	0	0	0	0	0	0	0	0	0	0	0	0	0	0	0	0	0	0	0	0	0	0	0	0
ATP6V1G2-DDX39B	2	4	11	0	0	13	10	15	21	11	1	0	8	0	15	0	0	20	15	2	8	118	0	87	294	2	56	2	0	1	3
ATP6V1G3	0	0	0	0	0	0	0	0	0	0	0	0	0	0	0	0	0	0	0	0	0	0	0	0	0	0	0	0	0	0	0
ATP6V1H	4	3	0	2	0	16	9	30	1	27	3	0	14	4	6	0	29	8	36	4	3	67	0	54	140	4	13	6	1	5	5
ATP7A	0	1	0	1	0	6	4	12	0	25	6	0	18	0	57	0	0	4	1	16	2	13	0	22	58	0	20	5	0	2	7
ATP7B	2	0	0	1	0	2	1	4	0	3	2	0	6	0	0	5	0	0	0	1	1	11	0	7	98	3	6	0	0	1	4
ATP8A1	0	0	0	0	0	3	1	7	9	3	1	0	1	0	2	0	1	0	0	0	0	6	0	7	40	0	3	1	0	0	0
ATP8A2	0	0	0	0	0	1	0	1	0	0	0	0	0	0	0	0	0	0	0	0	0	0	0	0	0	1	1	0	1	0	0
ATP8B1	15	9	1	0	0	43	18	161	22	119	51	2	71	0	45	0	48	27	68	10	16	146	3	110	658	1	116	38	6	7	47
ATP8B2	0	0	2	1	0	5	6	2	0	42	3	1	2	1	0	0	0	0	1	3	0	2	0	16	78	2	1	0	0	0	0
ATP8B3	0	1	1	0	0	1	0	1	0	0	0	0	0	1	0	0	0	0	1	0	0	0	0	1	2	0	0	0	0	0	1
ATP8B4	0	0	0	0	0	2	4	4	0	0	0	0	2	0	0	0	0	0	0	1	0	2	0	2	7	0	4	0	0	1	0
ATP9A	4	0	1	0	0	22	7	77	1	22	31	0	30	3	34	2	7	11	11	5	3	139	1	75	286	2	92	24	0	10	9
ATP9B	0	1	1	2	0	3	6	14	0	12	4	0	7	0	4	2	1	0	6	0	0	11	0	7	31	3	5	1	0	1	2
ATPAF1	0	0	0	1	0	8	0	13	0	10	0	0	4	0	2	0	2	3	7	3	1	12	0	8	45	0	18	2	0	3	1
ATPAF2	0	0	0	1	0	4	0	4	0	1	1	0	0	0	1	0	2	1	0	3	1	17	0	7	15	1	5	0	0	0	1
ATR	0	1	2	0	0	3	2	15	0	6	5	0	5	0	0	0	0	0	0	1	1	2	0	11	40	0	5	3	0	1	3
ATRAID	0	0	0	0	1	16	3	15	32	19	2	0	4	0	6	0	1	2	1	7	1	34	0	26	116	6	39	5	0	2	2
ATRIP	0	0	0	0	0	5	9	26	469	33	5	0	65	0	10	0	1	8	197	6	3	268	0	83	236	1	110	16	0	1	1
ATRN	0	0	0	1	0	9	8	30	0	21	6	0	6	0	10	0	2	2	2	2	0	38	0	37	164	2	42	7	0	2	10
ATRNL1	0	0	0	0	0	1	0	0	0	0	1	0	0	0	0	0	0	0	0	0	0	0	0	0	0	0	0	0	0	0	0
ATRX	17	7	2	13	1	61	74	261	7	121	38	6	77	3	48	0	19	28	80	16	7	128	5	106	416	4	84	43	3	8	41
ATXN1	0	0	1	0	0	19	53	60	1	31	6	1	17	0	11	7	9	3	13	1	3	44	0	32	123	7	40	9	0	2	7
ATXN10	1	0	0	0	0	7	0	8	0	6	1	0	4	0	0	0	3	0	2	0	2	10	0	6	41	0	3	3	0	0	1
ATXN1L	0	0	0	0	1	10	0	13	0	8	4	0	3	0	18	8	3	1	8	1	4	13	0	15	60	0	14	2	1	0	1
ATXN2	2	7	1	0	0	18	13	56	8	43	11	1	30	0	13	2	7	6	50	3	3	52	1	23	230	3	23	23	2	4	12
ATXN2L	0	2	2	1	0	2	4	21	0	14	1	0	11	0	6	0	2	3	10	1	1	65	0	31	125	11	16	4	0	10	2
ATXN3	0	1	0	0	0	4	13	27	0	21	6	0	22	1	7	0	8	7	6	4	2	30	0	20	78	1	13	5	0	1	10
ATXN3L	0	0	0	0	0	0	0	0	0	0	0	0	0	0	0	0	0	0	0	0	0	0	0	0	0	0	0	0	0	0	0
ATXN7	0	5	1	3	0	14	13	62	16	33	8	0	38	0	15	0	9	7	15	1	8	33	0	39	189	4	39	20	0	2	4
ATXN7L1	1	0	0	0	0	1	0	17	0	11	1	0	7	1	2	0	2	11	2	0	1	3	0	8	29	1	4	4	1	0	1
ATXN7L2	0	0	0	0	0	11	0	2	0	0	0	0	0	0	0	0	0	0	0	0	0	0	0	0	0	0	0	0	1	0	0
ATXN7L3	2	2	0	2	0	7	11	61	6	20	11	1	21	1	11	0	14	7	28	3	6	52	2	27	146	5	15	17	1	3	4
ATXN7L3B	0	0	0	0	0	0	0	0	0	2	0	0	1	0	0	0	0	0	0	0	0	0	1	0	3	0	0	0	0	0	2
AUH	1	0	1	0	0	7	2	9	0	7	2	0	2	0	13	0	0	1	3	1	0	8	0	2	46	1	23	1	0	0	2
AUNIP	0	0	0	0	0	0	0	1	0	0	0	0	0	0	0	0	0	0	0	0	0	0	0	0	2	0	0	0	0	0	0
AUP1	1	0	5	2	0	25	18	63	1	26	9	0	19	1	10	0	10	15	27	15	15	151	1	98	394	5	49	23	0	5	7
AURKA	2	0	0	0	0	2	4	3	0	1	0	0	0	0	0	0	0	0	0	0	0	7	0	11	37	1	0	0	0	0	3
AURKAIP1	3	1	0	0	0	43	23	45	127	37	18	3	27	0	4	0	11	14	18	6	10	114	2	56	506	12	50	15	0	2	5
AURKB	0	0	0	0	0	0	0	1	0	0	0	0	0	0	0	0	0	0	1	0	1	0	0	0	6	2	0	0	0	0	0
AURKC	0	0	0	0	0	0	1	1	0	0	0	0	1	0	0	0	0	0	1	1	1	2	0	0	3	0	0	1	0	0	0
AUTS2	0	1	1	0	0	4	3	5	1	1	3	0	1	0	3	0	0	0	2	0	1	3	0	11	60	5	8	0	0	1	2
AVEN	1	2	0	0	0	1	2	2	0	1	4	0	2	0	0	0	0	0	0	1	1	3	0	1	29	0	2	2	0	0	3
AVIL	1	0	0	0	0	3	3	3	0	1	2	0	1	0	0	0	0	4	5	0	0	1	0	5	16	1	2	1	0	0	0
AVL9	5	2	0	2	0	12	4	38	78	24	11	0	17	2	4	0	7	10	13	1	4	34	1	16	92	1	23	3	3	2	5
AVP	0	0	0	0	0	0	0	0	0	0	0	0	0	0	0	0	0	0	0	0	0	0	0	2	2	0	0	0	0	0	0
AVPI1	0	1	0	0	0	10	10	36	1	36	3	0	22	0	9	0	47	69	58	7	9	87	1	95	179	3	17	31	2	6	3
AVPR1A	0	0	0	0	0	0	0	0	0	0	0	0	0	0	0	0	0	0	0	0	0	0	0	0	0	0	0	1	0	0	0
AVPR1B	0	0	0	0	0	0	0	0	0	0	0	0	0	0	0	0	0	0	0	0	0	0	0	0	0	0	0	0	0	0	0
AVPR2	0	0	0	0	0	0	0	0	0	0	0	0	0	0	0	0	0	0	0	0	0	0	0	0	0	0	0	0	0	0	0
AWAT1	0	0	0	0	0	0	0	0	0	0	0	0	0	0	0	0	0	0	0	0	0	0	0	0	1	0	0	0	0	0	0
AWAT2	0	0	0	0	0	0	0	0	0	0	0	0	0	0	0	0	0	0	0	0	0	0	0	0	0	1	0	0	0	0	0
AXDND1	2	0	0	0	0	9	1	36	0	8	6	1	5	0	1	0	3	5	1	1	0	13	0	8	40	0	31	3	0	1	9
AXIN1	1	0	1	0	1	6	3	14	71	15	7	2	4	0	1	0	3	1	1	0	0	28	0	16	67	2	20	4	0	7	5
AXIN2	0	2	0	1	0	0	9	15	0	4	3	1	13	0	3	0	1	1	2	1	0	29	0	4	21	0	6	4	1	1	2
AXL	0	0	0	0	0	1	5	3	0	12	0	0	0	0	0	0	1	0	0	0	1	9	1	16	17	1	0	0	0	1	0
AZGP1	1	2	0	0	0	10	2	32	3	11	20	1	11	1	5	0	1	6	0	6	2	60	0	20	214	2	30	3	0	2	9
AZI2	1	1	0	0	1	19	11	31	12	51	3	0	20	0	3	0	7	7	5	4	2	27	1	21	122	1	33	4	0	0	6
AZIN1	2	1	0	0	1	33	159	74	2	54	8	0	22	1	19	0	21	12	25	8	4	69	0	61	213	11	65	19	1	4	0
AZIN2	0	0	0	0	0	0	0	0	0	0	0	0	0	0	0	0	0	0	1	0	0	0	0	0	2	1	0	0	0	0	0
AZU1	0	0	0	0	0	1	5	0	0	0	0	0	0	0	1	0	0	2	0	0	0	0	0	5	1	1	0	1	0	0	0
B2M	95	283	121	131	39	3223	4511	9668	2304	4680	404	57	2663	46	1139	13	1018	1612	657	1117	760	19684	22	10078	30048	746	10258	1374	30	316	409
B3GALNT1	0	0	0	1	0	4	0	3	0	2	0	0	3	0	2	0	2	0	1	0	0	3	0	9	5	1	3	0	0	0	0
B3GALNT2	0	0	0	0	0	2	2	4	0	4	0	0	2	0	2	0	1	0	1	0	1	2	0	8	49	0	9	2	0	0	1
B3GALT1	0	0	0	0	0	0	0	0	0	0	0	0	0	0	0	0	0	0	0	0	0	0	0	0	0	0	0	0	0	0	0
B3GALT2	0	0	0	0	0	0	0	0	0	2	0	0	0	0	0	0	0	0	0	0	0	0	0	0	0	0	0	0	0	2	1
B3GALT4	2	1	0	1	0	5	22	25	0	19	10	0	7	1	6	0	8	15	15	5	3	43	1	21	117	8	12	10	0	2	4
B3GALT5	0	1	1	0	0	3	16	11	5	24	0	0	18	1	10	0	7	8	9	15	11	122	5	14	215	3	1	12	0	2	2
B3GALT6	0	0	1	0	0	1	0	1	0	3	2	0	3	0	0	1	0	1	0	0	0	2	0	3	9	0	5	1	0	0	2
B3GAT1	0	0	0	0	0	1	0	0	0	0	0	0	0	0	0	0	0	0	0	0	0	0	0	0	2	2	0	0	1	0	0
B3GAT2	0	0	0	0	0	0	0	0	0	0	0	0	0	0	0	0	0	0	0	0	0	0	0	0	0	0	0	0	0	0	0
B3GAT3	0	0	0	0	0	5	3	8	0	0	2	3	4	0	0	0	0	0	2	3	2	13	1	8	45	3	5	5	0	0	1
B3GLCT	0	0	0	0	0	0	0	5	0	2	0	0	0	0	0	0	0	1	0	0	0	0	0	2	13	0	1	0	0	0	0
B3GNT2	0	0	0	1	1	7	9	37	52	27	5	2	11	0	9	0	7	19	9	1	6	40	3	49	133	1	17	9	0	1	6
B3GNT3	3	4	0	12	0	39	12	102	173	68	28	5	40	3	40	0	28	73	121	22	32	310	6	116	561	3	50	92	1	15	25
B3GNT4	0	0	0	0	0	0	0	0	0	0	0	0	0	0	0	0	0	0	0	0	0	1	0	0	1	0	0	0	0	0	0
B3GNT5	5	22	1	4	0	47	107	207	71	172	17	4	53	4	46	0	10	46	25	19	13	191	4	120	856	12	85	47	5	3	8
B3GNT6	0	1	0	0	0	6	8	22	0	20	8	0	15	2	5	0	5	30	6	0	3	88	2	6	121	2	6	14	0	0	13
B3GNT7	1	2	2	1	0	26	8	13	1	19	4	0	9	0	7	0	16	20	4	8	5	67	0	32	221	2	25	32	0	3	3
B3GNT8	1	2	0	2	0	34	58	34	5	17	1	0	12	0	0	0	7	19	24	1	7	41	8	46	250	9	4	12	0	1	8
B3GNT9	0	0	1	0	0	4	0	0	25	0	0	0	0	0	0	0	0	0	1	0	0	4	0	0	9	0	1	0	0	0	1
B3GNTL1	0	0	0	0	0	8	2	4	0	2	0	0	2	0	3	0	0	0	0	0	0	3	0	1	12	1	6	0	0	0	0
B4GALNT1	0	0	0	0	0	0	0	0	2	0	0	0	0	0	0	0	0	0	0	0	0	0	0	0	0	0	0	0	0	0	0
B4GALNT2	0	0	0	0	0	2	0	1	0	0	0	0	0	0	0	0	0	0	0	0	0	0	0	0	2	1	0	0	0	0	0
B4GALNT3	15	3	1	3	0	14	26	66	128	37	57	2	23	12	108	0	5	9	6	24	15	218	3	86	252	2	50	31	5	9	34
B4GALNT4	0	1	0	0	0	1	0	0	0	0	0	0	0	0	0	0	0	0	0	0	0	0	0	0	3	0	0	0	0	0	0
B4GALT1	0	11	1	3	2	84	102	241	85	213	25	3	111	3	43	0	159	110	212	10	29	279	7	299	824	18	145	133	1	9	12
B4GALT2	0	0	0	0	0	5	6	7	90	7	5	1	7	1	3	0	0	3	0	2	1	21	0	17	49	0	3	5	0	5	0
B4GALT3	0	1	1	0	0	8	6	22	59	11	3	0	5	2	7	0	9	1	11	0	3	36	0	18	60	1	12	2	1	13	3
B4GALT4	1	4	0	1	0	12	17	63	39	37	4	0	22	1	6	0	9	14	10	8	14	82	1	33	184	2	69	9	0	3	10
B4GALT5	0	2	1	3	0	63	140	102	10	92	5	2	50	1	21	0	55	21	65	22	11	162	3	122	381	12	75	60	0	4	13
B4GALT6	0	0	0	0	0	0	0	4	0	0	0	0	1	0	0	0	1	0	0	0	0	1	0	7	13	1	1	0	0	0	0
B4GALT7	0	0	0	0	0	4	1	4	0	4	1	0	1	1	2	0	0	0	0	1	1	8	0	4	28	1	3	0	0	1	1
B4GAT1	0	0	0	0	0	1	4	4	0	0	2	0	2	0	4	0	0	0	3	0	0	3	0	7	37	0	9	2	0	0	1
B9D1	1	0	0	0	0	0	0	0	0	1	0	0	2	0	0	0	0	0	0	1	1	3	0	0	16	3	2	0	0	0	0
B9D2	0	1	3	0	0	6	4	9	0	5	0	0	1	1	3	0	2	0	2	1	5	32	0	5	22	2	0	6	0	1	2
BAALC	0	0	0	0	0	0	0	1	0	0	0	0	0	0	0	0	0	0	0	0	0	2	0	0	2	1	0	0	1	0	0
BAAT	0	0	0	0	0	0	0	0	0	0	0	0	0	0	0	0	0	0	0	2	0	4	0	0	0	0	0	0	0	0	0
BABAM1	0	0	3	0	0	17	5	39	0	10	4	0	10	0	4	0	5	4	7	3	1	42	1	37	81	2	18	6	0	1	0
BABAM2	2	0	1	1	0	7	7	15	0	18	2	1	13	0	5	0	6	14	9	3	1	25	0	8	92	2	16	7	0	0	5
BACE1	0	0	0	0	0	1	0	1	0	14	2	1	1	0	2	0	0	0	0	0	3	8	0	7	12	1	1	2	0	0	1
BACE2	3	3	0	0	0	69	11	106	85	61	29	0	40	1	13	21	34	76	38	7	11	247	6	86	429	8	183	44	0	9	13
BACH1	3	7	3	5	0	40	69	142	0	76	9	1	51	0	16	0	29	14	16	7	5	106	0	81	210	4	84	17	3	2	7
BACH2	0	0	0	1	0	1	0	1	0	0	0	0	1	0	0	1	1	0	3	0	0	1	0	1	0	1	0	1	0	0	0
BAD	1	3	0	1	0	16	15	58	1	12	15	0	10	1	25	39	6	17	15	3	12	92	1	55	190	4	43	27	2	12	10
BAG1	6	3	0	5	0	66	28	184	79	110	26	3	93	3	52	22	26	40	60	20	7	184	6	176	463	9	156	41	1	27	17
BAG2	0	0	0	0	0	0	0	0	0	0	0	0	0	0	0	0	0	0	0	0	0	0	0	0	0	0	0	0	0	0	0
BAG3	1	4	0	3	0	21	16	20	3	21	5	0	8	0	2	0	19	20	17	1	4	39	1	94	361	2	12	21	2	0	3
BAG4	2	0	0	2	0	7	0	12	0	8	5	0	1	0	5	0	2	1	1	5	2	3	1	15	45	1	12	2	0	0	2
BAG5	1	1	0	0	0	8	5	28	0	34	8	0	9	0	5	0	3	2	12	2	4	24	0	30	66	3	29	9	1	3	5
BAG6	1	4	0	1	0	19	16	51	78	27	12	3	21	1	13	0	14	5	14	5	5	69	2	57	231	1	45	15	0	3	5
BAHCC1	0	0	0	1	0	1	0	2	0	3	5	0	0	0	0	0	0	0	0	0	0	0	0	5	10	0	0	0	0	0	0
BAHD1	0	0	0	0	0	3	2	7	36	10	2	0	2	0	4	0	3	3	13	6	2	35	0	28	58	0	15	7	0	2	2
BAIAP2	2	8	0	7	0	58	29	62	94	56	20	2	39	0	9	0	42	41	141	13	23	89	14	153	317	14	13	62	2	4	39
BAIAP2L1	10	15	5	7	3	56	19	130	23	84	19	3	50	4	38	0	28	48	36	15	22	295	1	98	652	4	150	37	3	14	44
BAIAP2L2	1	5	4	5	0	21	21	1	95	32	4	2	14	0	0	0	24	13	42	0	4	9	6	20	388	0	0	7	0	0	2
BAIAP3	0	0	0	1	0	0	0	0	0	0	0	0	0	0	1	0	1	0	2	0	2	0	0	2	18	0	1	0	0	0	0
BAK1	0	0	1	0	3	14	4	18	4	22	4	0	4	1	6	1	2	12	3	12	4	118	1	28	307	4	8	16	1	2	3
BAMBI	0	0	1	0	1	4	9	15	1	6	2	5	4	0	11	0	2	50	130	7	17	102	1	32	57	5	35	24	1	3	4
BANF1	0	0	1	0	0	6	1	6	0	3	0	0	2	0	0	0	2	0	0	0	0	5	0	3	18	0	4	1	0	0	0
BANF2	0	0	0	0	0	0	0	0	0	0	0	0	0	0	0	0	0	0	0	0	0	0	0	0	1	0	0	0	0	0	0
BANK1	0	0	0	0	0	1	1	9	0	0	0	0	10	0	1	0	1	1	0	1	0	1	0	13	6	0	0	1	0	0	0
BANP	0	0	0	1	0	9	16	11	0	5	2	0	9	0	2	0	7	0	8	0	1	24	0	30	42	8	8	6	0	0	0
BAP1	3	3	4	1	0	11	2	15	9	12	4	0	4	0	3	1	0	3	11	5	1	21	1	35	103	3	13	12	1	0	2
BARD1	2	1	0	1	0	12	4	15	0	9	0	0	5	0	1	0	6	6	9	0	0	19	3	1	52	2	4	5	0	0	3
BARHL1	0	0	0	0	0	0	0	0	0	0	0	0	0	0	0	0	0	0	0	0	0	0	0	0	0	0	0	0	0	1	0
BARHL2	0	0	0	0	0	0	0	0	0	0	0	0	0	0	0	0	0	0	0	0	0	0	0	0	0	1	0	0	0	0	0
BARX1	0	0	0	0	0	0	1	0	0	0	0	0	0	0	0	0	0	0	0	0	0	2	0	0	4	0	2	0	0	0	0
BARX2	0	1	2	0	0	4	1	10	1	8	1	0	8	0	0	0	0	1	0	1	7	12	0	7	21	1	10	2	0	0	1
BASP1	1	6	1	10	0	331	1229	575	22	75	18	2	228	0	50	0	89	38	65	21	22	315	14	339	322	149	460	92	2	13	13
BATF	0	0	0	0	0	2	10	14	0	2	5	0	7	0	0	1	2	1	0	0	3	30	0	26	11	10	3	3	0	2	2
BATF2	0	2	0	0	0	3	0	9	0	42	1	1	2	0	1	0	0	2	2	2	0	18	0	13	63	0	2	1	0	1	0
BATF3	0	0	0	0	0	0	1	1	0	1	0	0	0	0	0	0	0	0	0	0	0	0	0	6	1	7	0	1	0	0	0
BAX	0	0	1	0	0	8	11	12	18	10	1	0	6	0	10	0	2	0	4	6	4	56	0	35	102	5	8	10	0	6	4
BAZ1A	2	10	1	4	0	71	322	299	12	149	22	2	83	0	31	0	25	47	58	20	19	187	3	108	423	13	73	61	2	3	16
BAZ1B	1	2	1	5	0	13	6	52	1	29	16	1	25	0	19	0	6	8	18	8	2	37	0	29	155	3	27	10	2	0	13
BAZ2A	6	5	4	4	4	28	118	216	40	95	31	1	75	3	31	0	32	36	103	16	11	134	7	154	544	13	57	50	0	4	29
BAZ2B	10	9	1	6	0	73	97	334	17	176	17	2	131	1	39	0	48	43	97	13	20	182	4	150	539	4	87	55	1	3	20
BBC3	0	1	1	0	0	12	15	22	1	43	2	0	5	0	10	1	8	4	8	7	9	143	2	32	163	0	23	12	0	0	1
BBIP1	0	0	0	0	0	13	18	12	0	9	2	0	5	0	1	0	6	1	10	0	1	21	0	26	42	3	6	3	0	0	2
BBOF1	0	0	0	1	0	32	5	18	0	3	0	0	2	0	2	0	0	0	0	1	0	3	0	7	70	2	1	0	0	0	2
BBOX1	0	0	0	0	0	0	0	2	0	0	0	0	0	0	0	0	0	0	0	0	3	0	0	0	1	0	0	0	0	0	0
BBS1	0	0	0	0	0	0	0	1	0	0	1	0	0	1	1	1	2	0	0	0	4	66	2	2	63	1	32	0	1	0	1
BBS10	0	0	0	0	0	3	0	3	0	3	1	0	0	0	0	0	0	1	0	0	0	1	0	1	13	0	6	0	0	0	0
BBS12	0	0	0	0	0	1	0	2	0	1	0	0	0	0	0	0	1	0	1	0	0	7	0	0	8	0	1	3	0	0	0
BBS2	1	0	0	0	0	2	0	5	0	4	1	0	8	0	0	0	2	1	1	2	4	16	0	7	34	1	4	1	0	0	3
BBS4	0	0	0	0	0	1	2	8	0	2	0	1	5	0	2	0	1	0	0	0	0	4	0	5	26	1	8	2	0	0	4
BBS5	0	0	0	0	0	0	0	1	0	4	0	0	4	0	1	0	0	0	1	0	0	1	1	4	17	2	2	0	0	0	0
BBS7	0	0	0	0	0	3	1	4	0	4	2	0	2	0	1	0	1	3	1	0	0	6	1	2	25	0	2	0	0	0	1
BBS9	0	0	0	0	0	2	0	1	0	1	0	0	0	1	0	0	0	0	1	0	0	3	0	6	10	2	1	0	0	4	1
BBX	2	2	0	0	0	19	13	75	23	42	15	1	44	0	16	0	5	3	14	2	14	50	4	43	140	7	30	9	0	1	16
BCAM	0	0	0	0	0	1	1	2	0	1	0	0	1	0	1	0	1	0	0	0	0	2	0	0	24	2	1	0	3	0	1
BCAN	0	0	0	0	0	0	0	0	0	0	0	1	0	0	0	0	0	0	0	0	0	0	0	0	0	0	0	0	0	0	0
BCAP29	5	3	3	3	0	39	25	53	0	119	2	0	171	2	24	2	21	128	327	8	95	221	0	460	515	13	164	33	0	1	6
BCAP31	2	0	2	3	1	28	13	37	8	31	6	0	9	0	5	0	5	12	23	6	10	75	0	31	141	10	14	10	0	0	2
BCAR1	3	4	0	0	1	17	12	49	12	37	14	0	14	1	24	2	2	11	10	19	14	246	0	53	274	1	56	7	0	5	7
BCAR3	1	1	1	2	0	12	6	19	1	22	4	0	9	0	4	1	15	6	12	0	3	22	1	44	106	1	52	22	1	2	11
BCAS1	11	23	2	5	3	112	97	886	59	259	277	17	326	15	265	14	44	147	84	67	68	960	36	299	847	10	513	169	9	19	258
BCAS2	2	1	7	0	1	16	13	28	1	22	6	3	8	0	13	0	12	14	21	2	4	28	0	28	107	6	31	14	1	0	3
BCAS3	0	0	0	3	0	5	3	18	16	10	3	0	8	1	5	0	4	4	4	0	0	6	1	3	32	1	4	9	0	3	2
BCAS4	0	0	0	0	0	0	0	2	1	2	1	0	6	0	0	0	1	0	2	0	1	3	0	4	18	2	0	1	0	0	0
BCAT1	0	0	0	0	0	9	11	21	0	16	0	0	6	0	0	0	1	2	6	1	1	40	0	44	19	8	3	12	1	0	0
BCAT2	1	0	1	0	0	2	3	4	0	2	1	0	3	0	1	0	0	1	0	0	0	3	0	3	14	4	4	0	0	0	0
BCCIP	5	2	0	0	0	12	9	23	0	23	2	0	14	1	9	2	2	1	5	0	0	12	0	15	59	2	20	7	2	2	4
BCDIN3D	0	0	0	0	0	2	0	4	0	3	3	0	0	0	1	0	0	0	1	0	0	11	1	2	13	1	2	2	0	1	2
BCHE	0	0	0	0	0	0	0	0	0	0	0	0	0	0	0	0	0	0	0	0	0	0	0	0	1	0	0	0	0	0	0
BCKDHA	3	0	1	0	0	55	25	20	300	16	4	1	9	0	6	0	15	1	245	24	8	109	1	377	127	3	27	41	1	2	4
BCKDHB	1	0	0	0	0	9	0	2	0	1	0	1	3	0	2	0	2	1	0	0	0	1	1	4	17	0	5	0	0	1	0
BCKDK	0	1	0	0	0	11	11	27	0	15	2	0	8	0	8	0	1	6	10	6	5	52	0	17	88	3	16	1	0	5	0
BCL10	2	9	0	0	0	22	20	61	67	74	10	4	27	0	22	2	36	38	31	2	3	103	0	43	417	3	51	16	0	6	12
BCL11A	0	0	0	0	0	0	5	4	1	3	0	0	5	1	1	0	4	0	1	0	0	8	0	31	34	1	0	1	0	3	1
BCL11B	0	0	2	0	0	0	0	2	0	0	0	0	4	0	0	0	0	0	0	0	0	1	0	8	16	1	1	52	0	0	1
BCL2	0	0	0	0	0	1	2	1	0	2	0	0	2	0	0	0	6	1	0	0	0	6	0	9	16	1	0	10	0	0	1
BCL2A1	0	0	0	14	0	352	663	306	1	175	8	0	98	0	7	0	60	37	23	23	14	280	1	379	150	526	251	49	1	8	1
BCL2L1	0	4	2	3	0	28	9	26	30	41	7	2	16	0	7	0	32	11	31	9	11	75	3	39	359	6	21	32	0	2	3
BCL2L10	0	0	0	0	0	1	0	1	0	0	0	0	0	0	0	0	0	0	0	0	0	0	0	0	2	0	0	0	0	0	0
BCL2L11	0	2	3	0	0	7	7	12	3	18	0	1	8	0	8	0	12	4	9	1	0	11	0	25	61	0	3	7	0	0	1
BCL2L12	0	0	0	0	0	3	1	2	0	3	0	0	1	0	2	0	2	0	1	1	0	3	0	1	13	0	2	0	2	0	0
BCL2L13	3	0	0	1	0	9	5	14	54	26	6	1	8	1	2	0	2	4	4	0	5	47	1	25	70	1	12	5	0	1	6
BCL2L14	3	1	2	0	1	3	2	22	0	12	6	1	8	0	7	0	1	5	2	0	4	54	1	16	96	0	30	4	0	1	10
BCL2L15	6	1	0	1	0	9	5	43	0	27	10	0	18	0	15	0	3	3	9	6	2	47	0	35	221	2	17	9	0	1	6
BCL2L2	0	0	0	0	1	10	6	20	0	9	5	0	10	1	11	0	6	5	6	3	0	41	2	9	95	0	19	5	0	0	3
BCL2L2-PABPN1	8	15	18	1	0	57	95	120	0	64	9	0	148	4	41	0	9	85	78	52	5	484	2	695	851	3	55	42	1	0	23
BCL3	2	8	2	7	0	67	268	129	46	70	5	0	50	0	24	0	24	8	41	16	17	261	2	195	370	15	53	32	0	5	7
BCL6	0	0	1	4	1	107	606	283	18	106	5	4	89	0	6	0	46	15	49	6	13	93	2	256	225	15	58	55	2	6	3
BCL6B	0	0	0	0	0	0	0	0	0	0	0	0	0	0	0	0	0	0	0	0	0	0	0	0	0	0	0	0	0	0	0
BCL7A	0	0	0	0	0	5	0	5	0	1	0	0	0	0	0	0	0	0	1	0	1	1	0	1	21	0	1	1	0	1	0
BCL7B	3	0	0	0	0	12	8	19	1	15	2	0	8	2	12	7	11	11	7	3	5	47	0	26	96	4	22	7	0	4	6
BCL7C	4	2	0	0	0	7	4	9	0	2	1	0	5	0	3	0	0	3	1	2	3	23	0	7	46	1	7	1	0	0	0
BCL9	0	0	0	0	0	0	0	4	0	1	0	0	2	0	1	0	0	0	2	0	1	2	0	1	9	0	1	1	0	0	1
BCL9L	2	6	0	2	1	10	17	31	2	32	3	0	26	2	14	0	16	9	31	2	9	38	2	23	217	0	16	35	0	1	1
BCLAF1	4	15	1	2	2	31	32	128	20	62	9	1	55	0	13	0	21	19	42	8	11	61	0	78	329	1	53	17	1	3	17
BCLAF3	0	0	0	0	0	7	9	30	44	19	6	2	12	0	4	0	6	6	9	0	1	24	0	16	79	0	13	7	0	0	7
BCO1	0	0	2	0	0	0	2	6	1	3	0	0	6	0	0	0	0	0	0	1	0	3	0	11	69	2	12	3	1	0	1
BCO2	0	0	0	0	0	5	0	5	1	6	0	0	4	0	0	0	5	0	17	0	1	4	0	3	36	0	1	3	1	0	0
BCOR	1	1	0	5	1	15	16	42	39	35	5	0	12	0	8	0	11	9	30	4	17	25	1	18	127	1	23	38	0	0	6
BCORL1	0	0	0	0	0	1	3	3	0	3	0	0	4	0	1	0	2	3	4	0	5	3	1	4	28	0	0	3	0	0	1
BCR	0	1	0	1	0	14	7	30	18	14	3	0	8	1	3	0	22	18	31	1	20	46	4	54	123	5	6	24	1	2	4
BCS1L	0	0	0	0	0	2	0	3	0	1	3	0	0	0	0	0	0	1	0	0	1	4	0	6	15	1	6	3	0	2	0
BDH1	0	0	0	0	0	4	3	6	2	13	0	0	4	0	0	0	6	1	5	1	1	12	1	14	108	2	11	0	2	0	2
BDH2	8	9	0	0	0	7	15	18	0	21	4	0	7	0	1	0	1	6	7	1	3	16	0	59	163	0	30	2	0	0	8
BDKRB1	0	1	0	0	0	2	1	1	0	0	0	0	1	0	0	0	2	0	0	3	0	3	0	2	1	1	0	0	1	3	0
BDKRB2	0	1	1	0	0	3	8	4	0	23	1	0	2	1	0	0	7	1	6	1	1	12	0	5	46	0	1	12	0	0	0
BDNF	0	0	0	0	0	0	0	0	0	2	0	0	0	0	0	0	0	0	0	1	0	0	0	0	2	0	0	0	0	0	0
BDP1	7	4	2	6	0	25	33	95	1	48	37	1	36	1	14	0	2	19	14	10	3	49	2	35	212	0	34	9	3	3	46
BEAN1	0	0	0	0	0	0	0	0	0	0	0	0	0	0	0	0	0	1	0	0	0	2	0	3	1	1	0	0	0	0	0
BECN1	6	7	1	1	1	27	21	73	20	41	10	0	29	0	5	12	12	12	22	7	5	65	1	64	273	2	72	19	1	3	9
BECN2	0	0	0	0	0	2	0	0	0	0	0	0	0	0	0	0	0	0	0	0	0	0	0	0	0	0	0	0	0	0	0
BEGAIN	0	0	0	0	0	0	0	0	0	0	0	0	0	0	0	0	0	0	0	0	0	0	0	1	1	0	0	0	0	0	0
BEND2	0	0	0	0	0	3	0	0	0	0	0	0	0	0	0	0	0	0	0	0	0	0	0	1	0	0	0	0	0	0	0
BEND3	0	0	0	0	0	1	0	1	0	0	0	0	0	0	0	0	0	0	0	0	0	0	0	1	4	0	1	0	0	0	0
BEND4	0	0	0	0	0	0	0	0	0	0	0	0	1	0	0	0	0	0	0	0	0	0	0	0	0	1	0	0	0	0	0
BEND5	0	0	0	0	0	0	0	0	0	0	0	0	0	0	0	0	1	0	0	0	0	0	0	2	2	3	0	0	0	0	0
BEND6	0	0	0	0	0	0	0	0	0	0	0	0	0	0	0	0	0	0	0	0	0	0	0	0	3	2	0	0	0	0	0
BEND7	0	2	0	0	0	4	6	19	0	17	4	0	6	1	8	0	0	3	0	0	0	11	0	10	86	2	9	1	0	0	2
BEST1	0	0	0	0	0	6	39	38	4	17	0	0	11	0	3	0	2	2	9	1	1	4	0	19	12	2	6	4	1	1	0
BEST2	1	0	0	0	0	0	0	0	0	0	0	0	0	0	0	0	0	0	0	0	0	0	0	0	0	0	0	0	0	0	0
BEST3	0	0	0	0	0	0	0	0	0	0	0	0	1	0	0	0	0	0	0	0	1	0	0	0	0	0	1	0	0	0	0
BEST4	0	0	0	0	0	0	0	1	0	0	0	0	0	1	0	0	1	0	0	0	0	0	0	0	53	0	0	0	0	0	0
BET1	2	0	0	0	0	7	0	13	0	6	2	0	1	0	4	0	2	5	1	2	2	23	0	12	63	0	19	2	0	3	0
BET1L	0	1	0	0	0	8	4	13	0	10	7	0	6	0	3	0	3	4	2	1	3	44	0	26	99	2	12	2	0	2	1
BEX1	0	0	0	0	0	0	0	0	0	1	0	0	0	0	0	0	0	0	0	1	0	2	0	0	2	0	0	0	0	0	0
BEX2	0	0	0	0	0	4	0	2	0	4	3	0	1	0	1	0	0	0	0	0	0	0	0	0	4	0	0	0	0	0	0
BEX3	2	1	0	2	1	23	3	24	1	8	6	0	10	0	6	0	6	3	3	1	2	9	0	17	39	1	21	6	0	2	2
BEX4	0	0	0	0	0	7	7	15	34	7	2	0	10	0	4	0	28	3	12	5	6	19	0	26	49	0	16	4	0	0	2
BEX5	2	0	0	0	0	3	0	4	0	2	2	0	0	0	0	0	0	2	0	1	1	2	0	0	6	1	2	0	0	0	0
BFAR	2	1	2	1	0	10	7	33	0	13	14	0	6	0	12	0	2	10	2	14	10	70	0	25	121	3	38	11	1	0	8
BFSP1	0	0	0	0	0	0	0	0	0	1	1	0	0	0	0	0	0	0	0	0	0	1	0	0	2	0	0	0	0	0	0
BFSP2	0	0	0	0	0	0	0	0	0	0	0	0	0	0	0	0	0	0	0	0	0	0	0	0	0	0	0	0	0	0	0
BGLAP	0	0	0	2	0	0	0	2	0	0	0	0	7	0	0	0	0	2	0	2	2	12	0	0	25	0	9	0	0	0	0
BGN	0	0	0	0	0	0	0	0	0	0	0	0	0	0	0	0	0	0	0	0	0	0	0	0	0	0	0	0	0	0	0
BHLHA15	0	0	0	0	0	0	0	0	0	1	0	0	0	0	0	0	0	0	0	0	0	0	0	0	0	0	0	0	0	0	0
BHLHA9	0	0	0	0	0	0	0	0	0	0	0	0	0	0	0	0	0	0	0	0	0	0	0	0	0	0	0	0	0	0	0
BHLHB9	0	0	0	0	0	0	0	5	0	1	0	0	0	0	0	0	0	0	0	0	0	5	0	2	4	1	2	0	0	0	0
BHLHE22	0	0	0	0	0	0	0	0	0	0	0	0	0	0	0	0	0	0	0	0	0	0	0	1	0	0	0	0	0	0	0
BHLHE23	0	0	0	0	0	0	1	0	0	0	0	0	0	0	0	0	0	0	0	0	0	0	0	0	0	0	0	0	0	0	1
BHLHE40	0	12	1	2	0	42	30	85	52	78	8	2	23	1	20	0	77	14	31	6	18	78	1	91	767	11	20	73	1	3	8
BHLHE41	0	0	0	0	0	4	0	16	6	73	1	0	5	0	0	0	1	0	2	5	0	25	0	47	73	0	3	1	0	0	0
BHMG1	0	0	0	0	0	0	0	0	0	0	0	0	0	0	0	0	0	0	0	0	0	0	0	0	2	3	0	0	0	0	0
BHMT	0	0	0	0	0	0	0	3	0	0	2	0	0	0	0	0	0	1	0	0	0	0	0	1	1	0	1	0	0	0	1
BHMT2	0	0	0	0	0	1	1	0	0	0	0	1	0	0	0	0	0	0	0	0	0	0	0	0	0	4	0	0	0	0	0
BICC1	0	0	0	0	0	0	1	0	0	0	0	0	1	0	0	0	0	1	0	1	0	0	0	2	2	0	0	0	0	0	0
BICD1	0	0	0	0	0	0	0	0	0	2	0	0	2	0	0	0	0	1	0	0	0	0	0	1	6	2	0	1	2	0	0
BICD2	1	0	0	0	0	15	6	47	0	18	3	0	10	0	3	0	11	4	7	5	4	42	2	58	32	5	14	4	0	0	1
BICDL1	1	1	2	1	0	18	16	95	45	65	17	8	40	2	16	5	16	5	52	14	26	256	3	48	454	1	108	29	2	3	24
BICDL2	2	7	0	5	2	30	26	77	94	43	6	3	23	1	8	8	40	27	82	7	6	152	7	89	640	3	17	37	3	4	22
BICRA	0	0	0	0	0	4	1	3	2	5	0	0	0	0	0	0	2	0	3	0	0	9	0	3	51	0	7	1	0	3	1
BICRAL	0	0	0	0	0	9	1	20	0	5	0	0	5	0	4	0	1	0	4	0	1	10	1	10	15	1	13	1	0	0	1
BID	0	1	1	0	0	34	147	69	44	24	3	2	23	1	1	0	12	2	10	4	5	88	0	90	65	34	29	13	1	5	1
BIK	1	1	0	0	0	7	1	14	2	9	2	0	4	2	13	0	4	2	8	3	4	14	3	23	70	4	18	4	2	2	1
BIN1	0	0	0	0	0	4	2	8	0	4	2	1	5	0	2	0	0	3	3	1	0	6	0	8	24	6	4	2	0	2	3
BIN2	1	0	0	1	0	57	67	73	0	14	0	1	31	0	0	0	12	2	0	14	2	33	0	43	31	26	21	7	1	0	0
BIN3	0	3	0	1	0	16	13	40	0	26	6	0	18	1	12	1	2	14	3	8	11	100	1	36	122	2	31	4	0	3	3
BIRC2	1	3	0	1	0	24	36	84	1	44	10	0	38	0	5	0	24	21	21	15	16	82	3	52	215	16	40	23	1	2	9
BIRC3	8	20	3	10	0	49	136	244	103	544	43	6	124	1	39	1	30	179	39	47	30	780	3	165	729	0	98	79	0	8	25
BIRC5	0	0	0	0	0	1	0	2	0	0	0	0	0	0	1	0	0	0	0	1	1	4	0	0	1	0	2	0	2	0	0
BIRC6	3	4	1	2	0	23	17	102	0	61	17	2	33	0	7	0	5	19	12	1	2	56	0	54	240	2	55	6	0	0	17
BIRC7	0	0	0	0	0	0	0	0	0	0	0	0	0	0	0	0	0	0	0	0	0	1	0	1	1	0	0	0	0	0	0
BIRC8	0	0	0	0	0	0	0	0	0	0	0	0	0	0	0	0	0	0	0	0	0	0	0	0	0	0	0	0	0	0	0
BIVM	0	0	0	0	0	6	0	6	0	3	2	0	3	0	0	0	0	2	0	0	0	4	0	3	28	0	11	1	0	0	3
BIVM-ERCC5	15	546	34	19	0	45	7	115	0	141	37	15	91	2	22	0	5	55	121	173	712	307	0	694	596	1	400	65	1	4	64
BLACE	0	0	0	0	0	0	0	0	0	0	0	0	0	0	0	0	0	0	0	0	0	0	0	0	0	0	0	0	0	0	0
BLCAP	0	0	0	0	0	18	4	29	0	17	5	1	15	1	5	25	7	4	19	3	3	32	2	26	196	1	15	5	0	3	0
BLID	0	0	0	0	0	0	0	0	0	0	0	0	0	0	0	0	0	0	0	0	0	0	0	0	1	0	0	0	0	0	0
BLK	0	0	1	0	0	0	1	1	0	0	0	0	2	0	0	0	0	0	0	0	0	0	0	4	2	0	1	0	1	1	0
BLM	0	3	0	0	0	1	6	15	2	12	7	0	5	1	4	1	0	1	0	2	0	18	0	7	24	1	8	4	0	0	3
BLMH	0	0	0	0	0	2	1	2	1	1	5	0	1	0	0	0	0	0	0	0	0	9	0	10	20	2	4	0	0	0	1
BLNK	0	6	0	0	0	11	8	39	22	43	8	0	31	0	5	0	31	23	11	2	4	64	0	43	210	3	30	8	4	0	14
BLOC1S1	2	7	1	0	0	82	47	101	57	66	17	1	46	2	26	69	5	137	48	38	16	319	2	158	535	117	116	45	1	10	12
BLOC1S2	2	0	0	0	0	10	12	18	0	16	2	0	12	0	3	0	4	2	1	3	1	28	0	34	50	4	26	0	1	2	1
BLOC1S3	0	2	0	1	0	2	0	1	0	3	0	0	1	0	0	0	0	2	1	0	0	5	0	2	20	0	4	3	0	0	1
BLOC1S4	0	0	0	0	0	4	0	8	14	4	7	1	1	0	0	0	3	1	6	2	1	10	0	8	34	0	7	3	0	0	0
BLOC1S5	0	0	0	0	0	9	0	22	0	11	2	1	10	0	2	0	0	16	1	0	2	9	0	1	47	0	12	2	0	1	10
BLOC1S5-TXNDC5	0	2	0	0	0	35	6	10	1	27	18	1	26	0	14	0	2	20	2	15	28	212	2	189	198	0	102	6	0	1	18
BLOC1S6	1	0	0	2	0	36	3	44	0	17	3	0	6	0	2	0	7	3	10	0	2	26	2	30	66	0	30	7	0	0	7
BLVRA	4	0	0	0	0	18	13	13	33	18	3	1	9	0	0	0	21	4	20	5	5	38	0	52	56	0	5	5	0	0	1
BLVRB	0	11	0	4	0	132	37	144	121	90	38	7	45	6	52	0	64	187	172	40	57	443	9	254	636	13	83	132	3	35	26
BLZF1	3	30	0	2	0	20	7	60	0	76	6	1	41	1	10	0	51	24	43	2	12	28	3	48	244	3	12	19	0	5	7
BMF	0	0	0	0	0	2	11	11	0	8	2	0	6	0	1	1	1	0	2	3	1	13	1	15	52	0	16	4	0	0	1
BMI1	0	0	0	0	0	12	0	12	7	12	1	0	13	1	4	0	1	2	2	0	0	21	0	5	74	0	9	7	0	1	0
BMP1	0	0	0	0	0	2	0	9	0	3	0	1	2	1	0	1	2	1	7	4	1	22	1	18	121	0	2	0	0	4	1
BMP10	0	0	0	0	0	0	0	0	0	0	0	0	0	0	0	0	0	0	0	0	0	0	0	0	1	0	0	0	0	0	0
BMP15	0	0	0	0	0	0	0	0	0	0	0	0	0	0	0	0	0	0	0	0	0	0	0	0	0	0	0	0	0	0	0
BMP2	0	2	2	0	2	26	11	103	106	67	15	2	27	3	42	1	4	17	6	19	8	145	1	43	187	2	78	19	1	7	9
BMP2K	0	0	4	1	0	5	3	19	0	16	2	0	9	0	7	0	5	4	4	1	4	19	0	17	65	1	6	1	0	0	0
BMP3	0	0	0	0	0	0	0	3	0	5	0	0	1	0	4	0	1	0	1	0	0	0	0	2	4	0	11	0	0	0	0
BMP4	0	0	0	0	0	1	2	0	0	0	0	0	0	0	0	0	0	0	0	0	0	0	0	0	4	2	0	0	0	0	0
BMP5	0	0	0	0	0	0	0	0	0	0	0	0	0	0	0	0	0	0	0	0	0	0	0	0	0	0	0	0	0	0	0
BMP6	0	0	0	0	0	0	0	0	0	1	0	0	2	0	0	0	0	0	0	0	0	0	0	1	3	0	0	0	0	0	0
BMP7	0	0	0	0	0	1	0	0	0	0	0	1	0	0	0	0	0	1	2	0	1	2	0	0	3	1	0	0	0	1	0
BMP8A	0	0	0	0	0	0	0	0	0	1	0	0	0	0	0	0	0	0	0	0	0	0	0	1	0	0	1	0	0	0	0
BMP8B	0	0	1	0	0	9	6	4	0	4	1	1	1	0	1	0	1	0	0	6	0	0	0	9	38	0	0	0	0	0	0
BMPER	0	0	0	0	0	0	0	0	0	0	0	0	0	0	0	0	0	0	0	0	0	0	0	0	0	0	0	0	0	0	0
BMPR1A	0	0	0	0	0	5	0	12	1	1	3	0	4	0	3	0	0	0	2	0	0	13	0	6	29	1	5	2	0	1	0
BMPR1B	0	0	0	0	0	4	0	1	0	0	1	0	0	0	0	0	0	0	0	0	1	0	0	1	9	1	1	1	0	0	0
BMPR2	1	0	0	0	0	4	4	56	0	50	8	0	22	1	12	0	3	8	2	5	9	31	0	34	127	4	34	14	0	0	7
BMS1	0	0	0	0	0	0	0	1	0	0	0	0	0	0	0	0	0	0	0	0	0	0	0	0	0	0	0	1	0	0	0
BMT2	0	0	0	1	0	3	6	14	0	7	0	0	11	1	0	0	12	1	3	1	3	8	0	11	21	1	5	1	0	0	1
BMX	0	0	0	0	0	3	0	3	0	3	0	0	2	0	0	0	0	2	4	1	0	2	0	0	4	0	0	0	0	3	1
BNC1	0	0	0	0	0	0	0	0	0	0	0	0	0	0	0	0	0	0	0	0	0	0	0	0	3	1	0	0	0	0	0
BNC2	0	0	0	0	0	0	0	0	0	0	0	0	0	0	0	0	0	0	1	0	0	0	0	0	1	1	0	0	1	0	0
BNIP1	0	0	0	0	0	1	1	1	0	0	3	0	2	0	0	0	0	0	1	0	0	3	0	0	8	0	1	1	1	1	0
BNIP2	2	2	0	4	0	32	43	48	0	26	2	0	13	0	5	3	11	6	19	3	1	30	0	49	93	4	23	7	3	0	4
BNIP3	0	2	0	1	0	7	1	16	1	15	1	0	20	0	0	0	60	7	37	0	0	10	2	27	93	2	2	1	1	0	8
BNIP3L	2	0	0	0	0	124	19	111	2	40	4	0	46	1	17	0	38	16	27	3	17	67	1	98	139	24	58	10	3	2	3
BNIPL	0	4	0	1	0	13	14	26	39	47	1	1	20	0	4	0	58	11	108	1	12	41	8	12	217	3	1	58	2	0	6
BOC	0	0	0	0	0	0	0	0	0	0	0	0	0	0	0	0	0	0	0	0	0	0	0	0	15	0	0	0	0	0	0
BOD1	0	0	0	0	0	5	2	7	0	6	1	0	3	0	1	9	2	2	0	0	3	5	0	6	16	0	5	2	0	0	0
BOD1L1	6	4	1	2	0	57	85	239	1	89	20	3	64	2	22	0	27	22	28	8	1	106	1	111	216	7	63	23	1	1	5
BOD1L2	0	0	0	0	0	0	1	1	0	0	0	0	0	0	0	1	0	0	0	0	0	0	0	0	0	0	0	0	0	0	0
BOK	0	0	0	0	0	3	4	4	1	2	1	0	1	0	0	0	0	8	7	2	8	12	0	11	43	0	1	6	0	0	3
BOLA1	0	1	0	0	0	2	1	4	0	0	0	0	3	1	5	0	0	1	1	0	0	3	2	5	19	0	8	1	0	2	1
BOLA2	0	0	0	0	0	0	0	0	0	0	0	0	0	0	0	0	0	0	0	0	0	0	0	0	0	0	0	0	0	0	0
BOLA2-SMG1P6	0	0	0	0	0	0	0	0	0	0	0	0	0	0	0	0	0	0	0	0	0	0	0	0	0	0	0	0	0	0	0
BOLA2B	0	0	0	0	0	0	0	0	3	0	0	0	0	0	0	0	0	0	0	0	0	0	0	0	0	0	0	0	0	0	0
BOLA3	0	0	0	0	0	19	0	2	0	7	1	0	5	0	0	0	2	6	1	2	2	11	0	6	42	2	17	0	1	1	0
BOLL	0	0	0	0	0	1	0	0	0	0	0	0	0	0	0	0	0	0	1	0	0	1	0	0	0	0	0	0	0	0	0
BOP1	0	1	1	1	0	2	0	3	0	3	0	0	0	0	0	0	0	1	0	0	0	3	0	7	11	2	2	2	0	0	1
BORA	0	0	0	0	0	2	0	0	0	0	2	0	0	0	0	0	0	0	0	0	1	2	0	0	7	1	3	0	0	0	0
BORCS5	0	0	0	0	0	0	3	6	0	0	1	0	0	1	1	0	0	1	1	0	0	2	0	0	5	2	4	0	0	0	2
BORCS6	1	0	0	0	0	3	2	14	0	8	2	0	4	0	1	0	3	1	0	4	0	20	1	12	36	0	8	4	0	2	3
BORCS7	0	0	1	1	0	10	1	14	20	7	6	0	13	0	2	0	2	6	3	1	2	19	1	18	59	10	36	3	0	1	2
BORCS7-ASMT	0	0	0	0	0	15	2	2	0	7	0	0	5	0	0	0	0	0	0	0	0	0	0	0	6	3	19	0	0	0	0
BORCS8	2	1	1	0	165	5	1	19	20	3	0	0	6	0	0	0	3	4	13	1	0	32	0	19	64	4	10	5	0	0	0
[truncated: 17,097 more rows]

## Sheet: Legend
Dataset EV1: Raw counts matrix for NGT samples.
