# Supplementary material for: Transcriptomic profiling of shed cells enables spatial mapping of cellular turnover in human organs
Source: Mol Syst Biol. 2025 Oct 2;21(12):7. doi: 10.1038/s44320-025-00154-w (PMC12673112; doi:10.1038/s44320-025-00154-w)
Supplement: Supplementary file 3 — Dataset EV2 [file 44320_2025_154_MOESM3_ESM.xlsx]

## Sheet: counts
	afp	age	antacids	batch	bmi	ca-19-9	cancer	cancer_crc	cea	chemo	diagnosis	drain	id	meds	notes	pmh	psh	sample_name	sex	surgery type
C10_Z_P_bilomics3	-1.0	70	No	3	28.6	-1.0	Control	Control	-1.0	No	Appendecitis	NGT	73	Eltroxin	-	Hypothyroidism	Cholecystectomy	C10_Z_P	Female	Appendectomy
C11_Z_P_bilomics3	-1.0	73	No	3	29.4	-1.0	Control	CRC	-1.0	No	CRC	NGT	74	Bondormin	-	AF	None	C11_Z_P	Male	Open sigmoidectomy
C12_Z_P_bilomics4	-1.0	47	No	4	22.7	-1.0	Control	Control	-1.0	No	Kidney donor	NGT	75	No	-	No	None	C12_Z_P	Male	Nephrectomy
C14_Z_P_bilomics3	-1.0	69	No	3	38.6	-1.0	Control	CRC	-1.0	No	CRC	NGT	76	Amlodipine, Eliquis, Foster inh	-	HTN, Asthma, COPD, AF, Obesity	None	C14_Z_P	Male	Right colectomy
C17_Z_P_bilomics4	-1.0	76	No	4	24.6	-1.0	Control	Control	-1.0	No	Inguinal hernia	NGT	79	Tritace	-	HTN	Inguinal hernia repair lt+rt	C17_Z_P	Male	Left inguinal repair
C1_Z_P_bilomics10	-1.0	77	Yes, Nexium 40	10	28.7	-1.0	Control	Control	-1.0	No	SBO duo to adhesions	NGT	61	Duodart, Statin, Aspirin, Plavix, Amlodipine, Disothiazide, Cardiloc, Nexium	nan	IHD, HTN, T2DM, Heavy smoking	Appendectomy	C1_Z_P	Male	-
C20_Z_A_bilomics4	-1.0	31	No	4	23.1	-1.0	Control	Control	-1.0	No	Ileus	NGT	82	No	-	No	None	C20_Z_A	Male	Exploratory Laparotomy
C21_Z_P_bilomics4	-1.0	39	No	4	22.5	-1.0	Control	Control	-1.0	No	Gallstones	NGT	83	No	-	Folliculitis	Appendectomy, orchydopexy	C21_Z_P	Male	Cholecystectomy
C25_Z_P_Bilomics5	-1.0	36	No	5	22.3	-1.0	Control	Control	-1.0	No	Chron's	NGT	86	No	-	Chron's disease	None	C25_Z_P	Male	Right hemicolectomy
C27_Z_P_Bilomics5	-1.0	63	No	5	26.6	-1.0	Control	CRC	-1.0	No	CRC	NGT	88	Normalol, tritace. norvasc, lipitor	-	CRC, HTN, Dyslipidemia	None	C27_Z_P	Male	Colectomy
C30_Z_P_Bilomics5	-1.0	78	None	5	22.0	-1.0	Control	Control	-1.0	No	Benign adhesions	NGT	91	Not adherent	-	HTN, Dyslipidemia, sublinical hypothyroidism, intracranial hemmorhage	None?	C30_Z_P	Male	Adhesiolysis
C31_Z_P_Bilomics5	-1.0	80	Yes	5	23.1	-1.0	Control	Control	-1.0	No	Cholelithiasis	NGT	92	Eliquis, plavix, lipitor, tritace, omnic, pregabalin, omepradex	-	IHD, AF, CVA, DVT, HTN, BPH	None	C31_Z_P	Male	Cholecystectomy
C32_Z_A_bilomics7	-1.0	46	No	7	23.4	-1.0	Control	Control	-1.0	No	Cholelithiasis	NGT	93	No	-	No	No	C32_Z_A	Female	Cholecystectomy
C33_Z_P_bilomics6	-1.0	56	No	6	22.5	-1.0	Control	Control	-1.0	No	Echinococcal cyst	NGT	94	Tritace, viepax, albendazole	-	HTN, Echinococcal cyst	CS*1	C33_Z_P	Female	Hepatectomy + cholecystectomy
C35_Z_P_bilomics6	-1.0	42	No	6	20.8	-1.0	Control	Control	-1.0	No	Adrenal Adenoma	NGT	104	No	-	Hepatic FNH	Appendectomy 2004	C35_Z_P	Female	Adrenalectomy
C37_Z_P_bilomics6	-1.0	65	Yes	6	29.4	-1.0	Control	CRC	-1.0	-	CRC	NGT	110	Cardiloc, Tamsolusin, Nexium, Cliazpril	-	HTN, BPH	Hernia repair	C37_Z_P	Male	LAR
C38_Z_P_bilomics6	-1.0	54	No	6	24.7	-1.0	Control	Control	-1.0	No	Gallstones	NGT	109	No	-	No	None	C38_Z_P	Female	Cholecystectomy
C3_Z_P_bilomics1	-1.0	70	No	1	24.7	-1.0	Control	Control	-1.0	No	Duodenal ulcer perforation	NGT	63	No	-	No	No	C3_Z_P	Male	-
C40_Z_P_bilomics7	-1.0	74	No	7	23.5	-1.0	Control	CRC	-1.0	No	CRC	NGT	108	Aspirin, Brillinta, cardiloc, litorva	Before seq	IHD, dyslipidemia	None	C40_Z_P	Female	Right hemicolectomy
C41_Z_P_bilomics7	-1.0	54	No	7	31.0	-1.0	Control	Control	-1.0	No	Cholecystitis	NGT	111	No	-	No	No	C41_Z_P	Male	Cholecystectomy
C42_Z_P_bilomics7	-1.0	67	No	7	28.7	-1.0	Control	CRC	-1.0	No	CRC	NGT	107	Indapamide, duplex	-	HTN	Appendectomy (many years), TAH+BSO (2022)	C42_Z_P	Female	Sigmoidectomy
C45_Z_P_bilomics7	-1.0	40	No	7	nan	-1.0	Control	Control	-1.0	No	Kidney donor	NGT	145	No	-	No	No	C45_Z_P	Female	Nephrectomy
C50_Z_P_bilomics7	-1.0	67	No	7	37.1	-1.0	Control	Control	-1.0	No	POVH	NGT	140	No	Before seq	Resected CRC, dyslipidemia	Open sigmoidectomy	C50_Z_P	Female	Hernia repair
C56_Z_P_Q_bilomics8	-1.0	29	No	8	17.7	-1.0	Control	Control	-1.0	No	Chron's disease	NGT	146	No	08:45:00	Chron's	No	C56_Z_P_Q	Male	Ileocecectomy
C58_Z_P_bilomics10	nan	85	No	10	24.9	nan	Control	Control	nan	No	Cholelithiasis	NGT	147	Bisoprolol, metformin, stator, tritace, repaglidine	nan	DM, fatty liver, benign colon polyps, hyperlipidemia, HTN, ascending aorta dilation, s/p small bowel obstruction	Retropubic prostatectomy 2011	C58_Z_P	Male	Cholecystectomy
C6_Z_P_bilomics1	-1.0	58	No	1	23	-1.0	Control	Control	-1.0	No	Duodenal ulcer perforation	NGT	65	No	-	No	No	C6_Z_P	Male	-
C7_Z_P_bilomics1	-1.0	44	No	1	31.6	126.0	Control	CRC	4.3	Xelox * 8, Folfiri, Avastin	Metastatic CRC	NGT	66	No	-	Metastatic CRC adenocarcinoma	Subtotal collectomy 04/2022	C7_Z_P	Male	-
D10_Z_P_bilomics1	-1.0	42	Yes	1	21.8	-1.0	Control	CRC	-1.0	FOLFOX (last: 01/2022)	CRC	NGT	21	Omepradex, percocet, clonex, respridal, cannabis, fentanil	-	Dyslipidemia, smoker, IHD	Colectomy	D10_Z_P	Male	Closure of loop iliostomy
D52_Z_A_P_B_bilomics6	1.7	46	None	6	21.5	127.4	Control	Control	1.6	No	Autoimmune pancreatitis	NGT	59	None	-	None	Hysterctomy 2016, CS 2008	D52_Z_A_P_B	Female	Whipple
D74_Z_P_P_B_bilomics7	-1.0	77	None	7	28.8	0.0	Control	Control	1.7	None	Tubulovillus adenoma	NGT	127	Eucreas, exforge, lorivan, rosuvastatin	-	Essential tremor, HTN, DM, Dyslipidemia	None	D74_Z_P_P_B	Female	Duodenectomy
H2_Z_P_bilomics4	-1.0	59	No	4	23.7	-1.0	Control	Control	-1.0	No	Cholecystectomy	NGT	68	Ramipril	-	HTN	Lumpectomy, c-section	H2_Z_P	Female	-

## Sheet: Legend
Dataset EV2: Patient metadata for NGT samples.
