# Supplementary material for: Transcriptomic profiling of shed cells enables spatial mapping of cellular turnover in human organs
Source: Mol Syst Biol. 2025 Oct 2;21(12):7. doi: 10.1038/s44320-025-00154-w (PMC12673112; doi:10.1038/s44320-025-00154-w)
Supplement: Supplementary file 4 — Dataset EV3 [file 44320_2025_154_MOESM4_ESM.xlsx]

## Sheet: markers
	esophagus	stomach	duodenum
1	ABHD17C	AAMDC	A1CF
2	ABHD5	ABCA2	AADAC
3	ABLIM2	ABHD14A	AAK1
4	ABLIM3	ABTB1	ABAT
5	ACAT2	ACY3	ABCA5
6	ACOX3	ADAM28	ABCB1
7	ACPP	ADAMTS1	ABCC2
8	ADAMTSL4	ADAP1	ABCC4
9	ADAMTSL5	ADGRD1	ABCC6
10	ADAT3	ADGRE5	ABCC9
11	ADCY7	ADHFE1	ABCD3
12	ADGRF1	ANG	ABCG2
13	ADK	ANKMY2	ABCG5
14	ADPRHL2	ANO1	ABCG8
15	AFAP1L2	ANO7	ABHD13
16	AGA	ANXA10	ABHD18
17	AGFG2	ANXA6	ABHD2
18	AHDC1	APLP1	ABI2
19	AHNAK2	ARHGDIG	ABL2
20	AIF1L	ARHGEF10	ABO
21	AIM1L	ARHGEF28	ABTB2
22	AJUBA	ARHGEF40	ACAA1
23	AKIRIN2	ARRB2	ACAA2
24	AKR1C2	ARVCF	ACACB
25	ALDH3A1	ASPHD1	ACADM
26	ALDH9A1	ATF3	ACADSB
27	ALDOA	ATP4A	ACAP2
28	ALDOC	ATP4B	ACBD5
29	ALS2CL	ATP6V0E2	ACE
30	ANAPC7	AZGP1	ACER3
31	ANGPTL4	B3GAT1	ACIN1
32	ANKRD13D	B4GALNT3	ACLY
33	ANKRD37	B4GAT1	ACO1
34	ANXA1	BHLHA15	ACO2
35	ANXA8L1	BIN1	ACOT11
36	ANXA9	BMP4	ACOT13
37	AP2S1	BRI3	ACOX1
38	AQP3	BTBD3	ACSF3
39	AREG	BTG2	ACSL5
40	ARG2	BTNL9	ACTB
41	ARHGAP10	BVES	ACTN4
42	ARHGAP23	C11orf52	ACTR2
43	ARHGAP27	C11orf96	ACTR3
44	ARHGEF19	C12orf75	ACVR2A
45	ARHGEF3	C14orf159	ACY1
46	ARHGEF4	C16orf89	ADA
47	ARL2BP	C1QA	ADAM10
48	ARL4C	C1QB	ADAM9
49	ARL8B	C1QC	ADAMDEC1
50	ARNTL2	C1QTNF3	ADAMTSL3
51	ARPC2	C1orf226	ADAR
52	ASF1B	C20orf96	ADCY9
53	ASPG	C2CD4B	ADD1
54	ATP13A4	C2orf72	ADD3
55	ATP1B3	C3orf18	ADGRG6
56	ATP6V1C2	C8orf4	ADGRG7
57	ATP6V1D	C9orf152	ADGRL3
58	ATP6V1F	CA2	ADH1C
59	AURKB	CA9	ADH4
60	B3GNT8	CACFD1	ADH6
61	B4GALT5	CAMK1	ADI1
62	BAG3	CAPN13	ADIRF
63	BAIAP2	CAPN8	ADNP
64	BARX2	CAPN9	ADSL
65	BCL3	CAPS	ADTRP
66	BDH1	CARNS1	AFDN
67	BDKRB2	CCDC107	AFF1
68	BHLHE40	CCDC149	AFF4
69	BICD2	CCDC71L	AFG3L2
70	BICDL1	CCKAR	AFTPH
71	BICDL2	CCL11	AGAP1
72	BIRC5	CD163	AGFG1
73	BLCAP	CD320	AGGF1
74	BLNK	CDC42EP3	AGL
75	BLOC1S2	CHAD	AGMAT
76	BLVRA	CHKA	AGO1
77	BLZF1	CHRD	AGO2
78	BMP1	CHST3	AGO3
79	BMP7	CKB	AGPAT3
80	BOC	CKMT2	AGPS
81	BTBD10	CLDN18	AHCTF1
82	BTBD11	CLDN23	AHCYL1
83	C11orf80	CLIC6	AHCYL2
84	C12orf29	CLU	AHNAK
85	C14orf1	CMTM8	AHR
86	C15orf39	CNTNAP1	AIDA
87	C15orf48	COL1A1	AIG1
88	C15orf52	COQ8A	AIM1
89	C15orf62	CPA2	AKAP1
90	C16orf70	CPM	AKAP11
91	C18orf25	CPQ	AKAP12
92	C19orf33	CRACR2B	AKAP13
93	C1QBP	CREB3	AKAP2
94	C1orf116	CREB3L1	AKAP7
95	C20orf24	CREB3L4	AKAP9
96	C2orf54	CRISPLD2	AKR1B10
97	C4orf3	CRTC1	AKR1C3
98	C7orf73	CRY2	AKT3
99	C9orf3	CTGF	ALDH18A1
100	CA12	CTSF	ALDH1A1
101	CACNB3	CYGB	ALDH2
102	CAMSAP1	CYP1B1	ALDH6A1
103	CAPG	CYR61	ALDOB
104	CAPN1	CYSTM1	ALMS1
105	CAPNS1	DENND3	ALPI
106	CARD14	DEPTOR	ALS2
107	CARHSP1	DERL3	AMFR
108	CARM1	DGKD	AMN
109	CBFB	DNALI1	ANAPC1
110	CBLC	DOK1	ANK3
111	CBR3	DPCR1	ANKH
112	CCDC137	DRAM1	ANKHD1
113	CCDC3	DUSP4	ANKIB1
114	CCL21	ECI2	ANKRD11
115	CCNA2	EDN1	ANKRD12
116	CCNB1	EEPD1	ANKRD17
117	CCNB2	EMILIN1	ANKRD26
118	CCNG2	EPOR	ANKRD28
119	CD109	ERN2	ANKRD36
120	CD24	ERO1B	ANKRD36C
121	CD58	ERRFI1	ANKRD50
122	CD82	F13A1	ANKRD9
123	CD9	FA2H	ANKS4B
124	CDA	FAHD2B	ANO10
125	CDC20	FAM149A	ANO5
126	CDC42BPG	FAM174B	ANO6
127	CDC42SE1	FAM189A2	ANP32E
128	CDCA4	FAM20A	ANPEP
129	CDCA5	FAM20C	ANTXR2
130	CDCA8	FBP2	ANXA13
131	CDH24	FCER1G	ANXA4
132	CDH3	FERMT3	AOC1
133	CDK5R1	FGFRL1	AP1AR
134	CDK7	FMOD	AP1G1
135	CDT1	FNDC5	AP1M1
136	CEACAM5	FOSB	AP2B1
137	CEACAM6	FOXA2	AP3B1
138	CELSR1	FOXA3	AP3D1
139	CELSR2	FOXF1	AP4E1
140	CENPH	FOXP4	AP5M1
141	CENPU	FOXQ1	APAF1
142	CENPW	FRMD1	APBB2
143	CERS4	FTL	APC
144	CH25H	FUT1	APLP2
145	CHIC2	FZD4	APOA1
146	CKS1B	FZD8	APOA4
147	CKS2	G0S2	APOB
148	CLCA2	GABARAPL1	APOC3
149	CLDN1	GADD45G	APOL6
150	CLDN4	GAMT	APP
151	CLDN7	GATA5	APPL1
152	CLDND1	GBGT1	AQP10
153	CLEC2B	GCA	AQP11
154	CLIP4	GDF15	AQR
155	CLTB	GEM	ARAP2
156	CLUH	GGT7	ARCN1
157	CMAS	GHDC	ARFGEF1
158	CNP	GHRL	ARFGEF2
159	COL17A1	GIF	ARFGEF3
160	COL7A1	GIPR	ARHGAP11A
161	COMMD8	GKN1	ARHGAP12
162	COMTD1	GKN2	ARHGAP18
163	COQ2	GLIS2	ARHGAP21
164	CPNE2	GLUL	ARHGAP26
165	CRIP2	GMPR	ARHGAP32
166	CSK	GNAZ	ARHGAP35
167	CSRP2	GPER1	ARHGAP42
168	CSTB	GPR155	ARHGAP5
169	CTNNBIP1	GPRC5B	ARHGEF11
170	CTTNBP2	GPRC5C	ARHGEF12
171	CXCL1	GPSM1	ARHGEF35
172	CYB5R2	GPT	ARID1A
173	CYP4B1	GRAMD1A	ARID1B
174	CYP4F11	GSTM3	ARID2
175	CYP4F3	HDC	ARID4A
176	DAPP1	HERPUD1	ARID4B
177	DBI	HES6	ARID5B
178	DBNDD1	HGD	ARIH1
179	DBNL	HID1	ARL5A
180	DCAF12	HIF3A	ARL5B
181	DDB2	HIP1R	ARPIN
182	DDIT4	HNF1B	ARPP19
183	DDR1	HPCAL1	ASAH1
184	DEGS2	HRH2	ASAH2
185	DENND2C	HYAL1	ASAH2B
186	DGAT2	ID3	ASAP2
187	DGKA	IFI30	ASCC3
188	DHCR24	IFI35	ASH1L
189	DHCR7	IFI6	ASPH
190	DHRS1	IFT20	ASPM
191	DIO2	IGFBP2	ASTN2
192	DLK2	IGFBP5	ASXL2
193	DLL1	IHH	ATAD2
194	DMKN	IL1RL1	ATAD2B
195	DNAJB1	IL33	ATAD5
196	DOC2B	ISL1	ATF6
197	DOLPP1	ITPKA	ATF7IP
198	DSC3	IVD	ATG12
199	DSG3	JUN	ATG2B
200	DTX2	KCNE2	ATG3
201	DUOX1	KCNJ11	ATG5
202	DUOX2	KCNJ16	ATL3
203	DUSP11	KCNJ8	ATM
204	DUSP14	KCNN4	ATP10B
205	DUSP23	KCNQ1	ATP11A
206	DUSP5	KDELR3	ATP11B
207	DUSP7	KIF12	ATP13A3
208	DYNAP	KLF11	ATP1A1
209	DYNLL1	KLF15	ATP1B1
210	E2F2	KLF2	ATP2A2
211	EBPL	KRTCAP3	ATP2B1
212	ECM1	LDHB	ATP2C2
213	EFNA4	LDHD	ATP5A1
214	EFNA5	LGALS9	ATP5S
215	EFS	LINC00675	ATP6V0A2
216	EHD3	LIPF	ATP7B
217	EHF	LRRC32	ATP8B1
218	EIF4A3	LTF	ATP9A
219	EIF4EBP1	LURAP1L	ATP9B
220	EIF5A	LYPD6B	ATPAF1
221	EIF6	LZTS3	ATR
222	ELK3	MAN2A2	ATRN
223	ELOVL1	MAP4K2	ATXN1
224	ELOVL5	MAPK8IP1	ATXN2
225	EML2	MARCKSL1	ATXN3
226	EMP1	MCRIP2	ATXN7
227	EMP2	ME3	AVL9
228	ENO1	MERTK	AZIN1
229	ENSA	MFAP5	B2M
230	EPB41L4A	MFSD4A	B3GALT5
231	EPHA1	MISP3	B3GNT5
232	EPHA2	MLPH	B3GNT7
233	EPHB6	MMP1	B4GALT4
234	EPN2	MMP19	B4GALT6
235	EPS8L1	MPC2	BACH1
236	EPS8L2	MSMB	BAG4
237	EREG	MT1E	BAIAP2L2
238	ERMP1	MT1F	BAZ1A
239	ERO1A	MT1G	BAZ1B
240	ERV3-1	MT1H	BAZ2A
241	ESPL1	MT1M	BAZ2B
242	ESRP2	MTERF2	BBX
243	ETHE1	MUC1	BCL11B
244	EVPL	MUC5AC	BCL2
245	EYA2	MYADM	BCL2L14
246	EZH2	MYRF	BCL2L15
247	F12	NBPF12	BCLAF1
248	FABP5	NECAB3	BDP1
249	FAM110A	NPDC1	BECN1
250	FAM110C	NR0B2	BEND7
251	FAM129B	NR2F2	BIRC2
252	FAM214B	NR4A1	BIRC3
253	FAM3D	NR4A2	BIRC6
254	FAM43A	NTN4	BLOC1S6
255	FAM83D	OBSL1	BMF
256	FAM83G	OCEL1	BMP2K
257	FAM83H	ODAM	BMP5
258	FAM83H-AS1	ODC1	BMP8B
259	FANCE	OGN	BMPR1A
260	FAS	OSBPL7	BMPR2
261	FAT2	P2RX4	BOD1L1
262	FBF1	P3H3	BPHL
263	FBXL16	P4HTM	BPTF
264	FBXL19	PALM3	BRAF
265	FBXO27	PATZ1	BRD3
266	FBXO34	PDE4A	BRD4
267	FBXO46	PDGFD	BRD7
268	FDXR	PDIA2	BRI3BP
269	FEN1	PDIA5	BROX
270	FGFR3	PDILT	BRPF3
271	FMO2	PGA3	BRWD1
272	FNDC10	PGA4	BTAF1
273	FNTB	PGC	BTBD7
274	FOXM1	PIK3C2G	BTBD9
275	FRMD4B	PKDCC	BTN3A2
276	FRMD6	PKIB	BTN3A3
277	FRMD8	PKN1	BTNL3
278	FRRS1	PLA2G16	BTNL8
279	FSCN1	PLCB4	BZW1
280	FUT11	PLEKHB1	C11orf54
281	FUT3	PLIN5	C12orf45
282	FUT6	PLLP	C12orf49
283	FXYD3	PLOD3	C14orf166
284	GABRP	PLPP5	C15orf40
285	GAL3ST4	PLVAP	C16orf72
286	GALNT14	PNKD	C17orf78
287	GAS7	PNPLA7	C1GALT1
288	GCH1	PODXL2	C1orf115
289	GDPD3	POSTN	C1orf131
290	GFOD2	PRSS1	C1orf21
291	GGCT	PRSS23	C1orf27
292	GGH	PRTFDC1	C2CD3
293	GGT6	PSCA	C2CD5
294	GID8	PTGDR2	C2orf88
295	GIPC1	PTGER2	C4orf32
296	GJA1	PTGER3	C5orf42
297	GJB2	PTP4A3	C6orf222
298	GLTP	PTPRN2	C6orf58
299	GM2A	PXMP2	C9orf64
300	GNA15	PYCR1	CA13
301	GOLGA6L9	RAB11FIP2	CAB39
302	GPC1	RAB17	CACNA2D1
303	GPNMB	RAB20	CACUL1
304	GPR153	RAB26	CADM1
305	GPR157	RAB32	CADPS2
306	GRB7	RAMP1	CALCOCO2
307	GRHL1	RANGRF	CALM1
308	GRHL2	RAP1GAP	CALM2
309	GRHL3	RAP1GAP2	CALM3
310	GRN	RARRES3	CALML4
311	GRPEL2	RASD1	CALR
312	GSTP1	RBPMS2	CAMK2D
313	GTF2IRD1	RCAN2	CAMK2N1
314	H2AFX	RCBTB1	CAND1
315	H2AFY2	REC8	CANX
316	HAS3	RFLNA	CAPRIN1
317	HERC6	RFLNB	CAPZA2
318	HES1	RGL3	CARD10
319	HES2	RGS11	CARD8
320	HILPDA	RHOB	CARMIL1
321	HIST1H2AC	RHOBTB1	CARNMT1
322	HIST1H2BK	RILP	CASC4
323	HIST3H2A	RNASE1	CASP1
324	HK1	RNASE4	CASP10
325	HLF	RNASET2	CASP3
326	HMGA1	RND1	CASP7
327	HMOX1	SBSPON	CASP8
328	HN1	SCCPDH	CASP8AP2
329	HN1L	SCD5	CAST
330	HOPX	SCUBE2	CASZ1
331	HOXA4	SDC2	CAT
332	HOXB2	SELENBP1	CBL
333	HPSE	SEMA3B	CBLB
334	HR	SERPINA3	CBR1
335	HRAS	SERPINA4	CBWD1
336	HS6ST1	SERPINA5	CBWD3
337	HSPA2	SERPINE1	CBWD5
338	HSPB1	SEZ6L2	CBX5
339	HSPB8	SGCE	CCAR1
340	ID1	SHC2	CCDC117
341	IER5	SIDT2	CCDC14
342	IFFO2	SIGIRR	CCDC152
343	IFI16	SLC17A9	CCDC186
344	IFI27L2	SLC22A17	CCDC25
345	IGSF9	SLC25A20	CCDC47
346	IKBKE	SLC25A35	CCDC50
347	IKZF2	SLC25A38	CCDC6
348	IL18	SLC25A4	CCDC68
349	IL1R2	SLC26A6	CCDC85C
350	IL1RN	SLC27A3	CCDC88A
351	IL22RA1	SLC29A1	CCDC88C
352	IL34	SLC2A10	CCDC90B
353	IMPA2	SLC41A1	CCDC91
354	INCENP	SLC43A1	CCDC93
355	INPP1	SLC45A3	CCK
356	IPPK	SLC4A2	CCL25
357	IRF5	SLC9A3R2	CCL28
358	ITGB5	SLC9A4	CCND2
359	ITGB6	SMARCD3	CCPG1
360	ITPKC	SMCO4	CCSER2
361	ITPRIP	SMIM20	CCT3
362	JAG1	SMIM22	CCZ1
363	JAG2	SMIM6	CD163L1
364	JMJD7	SMOC2	CD164
365	JUNB	SMOX	CD2AP
366	JUP	SMPDL3B	CD302
367	KATNBL1	SNRPN	CD36
368	KAZN	SNTB1	CD46
369	KCNK1	SOCS2	CD55
370	KCNK6	SOCS3	CD68
371	KCTD1	SPATA20	CD74
372	KCTD11	SPDEF	CDC14A
373	KCTD21	SPINK1	CDC14B
374	KCTD5	SPR	CDC40
375	KIF22	SRGN	CDC42BPA
376	KIFC1	SST	CDC42BPB
377	KIFC2	STARD10	CDC42SE2
378	KLF16	SYBU	CDC5L
379	KLHDC8B	TCN2	CDC73
380	KLHL2	TEAD2	CDCA7
381	KLK10	TESC	CDH1
382	KMT5A	TFF1	CDH17
383	KREMEN1	TFF2	CDHR2
384	KRT15	TGFB3	CDHR5
385	KRT7	THBS1	CDK12
386	KRT80	TINAGL1	CDK5RAP2
387	KSR1	TMC4	CDK6
388	LAD1	TMED6	CDKL1
389	LCN2	TMEM100	CDR2
390	LGALS9B	TMEM120B	CDS1
391	LGALS9C	TMEM125	CDX1
392	LIMK2	TMEM171	CDX2
393	LLGL1	TMEM176A	CDYL2
394	LPAR3	TMEM176B	CEBPG
395	LPAR5	TMEM38A	CENPC
396	LPAR6	TMEM86B	CENPE
397	LPIN1	TMEM8B	CENPF
398	LPIN3	TMEM92	CENPJ
399	LRP11	TMEM97	CEP104
400	LRRC20	TMEM98	CEP120
401	LRRC8A	TMOD1	CEP152
402	LTA4H	TMPRSS2	CEP170
403	LTB4R	TNFRSF12A	CEP192
404	LTB4R2	TNFSF13	CEP250
405	LY6E	TPCN2	CEP290
406	LYAR	TRAF5	CEP295
407	LYNX1	TRIB2	CEP350
408	MAFB	TSPAN1	CEP57
409	MAL2	TSPAN15	CEP63
410	MAP2K1	TSPOAP1	CEP70
411	MAP3K6	TSPYL5	CEP78
412	MAP3K9	TTR	CEPT1
413	MAP7D1	TUBG2	CERK
414	MAPK7	TXNRD2	CERS6
415	MAPKBP1	UCP2	CES2
416	MBOAT2	UGT2B15	CES3
417	MCC	UMAD1	CFAP54
418	MCUB	VSIG2	CFB
419	MDFI	WASF3	CFLAR
420	MED31	WFDC1	CFTR
421	MEIS1	WIPF3	CGN
422	MELK	XYLT2	CHD1
423	METAP1	ZBTB16	CHD2
424	METRNL	ZNF444	CHD4
425	MFSD1	ZNF467	CHD6
426	MFSD14B	ZNF552	CHD7
427	MFSD2A	ZNF579	CHD8
428	MFSD5		CHD9
429	MGLL		CHGB
430	MGST2		CHL1
431	MIDN		CHML
432	MKNK2		CHMP3
433	MMP28		CHN2
434	MOB4		CHORDC1
435	MOXD1		CHP2
436	MPHOSPH6		CHPT1
437	MPZL2		CHUK
438	MPZL3		CHURC1
439	MRC2		CIDEC
440	MREG		CIITA
441	MROH6		CKAP5
442	MRPS10		CKMT1A
443	MSMO1		CKMT1B
444	MT1X		CLASP2
445	MTA2		CLCA1
446	MTPN		CLCN3
447	MTSS1		CLDN12
448	MTSS1L		CLDN15
449	MUC20		CLDN3
450	MVD		CLEC10A
451	MVK		CLEC16A
452	MYBL2		CLIC5
453	MYC		CLINT1
454	MYCL		CLIP1
455	MYEOV		CLK3
456	MYOF		CLN5
457	N4BP1		CLOCK
458	N4BP3		CLRN3
459	NAA20		CLTC
460	NAGK		CMBL
461	NAMPT		CMIP
462	NBEAL2		CMPK1
463	NCCRP1		CNDP2
464	NCK1		CNKSR3
465	NCS1		CNNM2
466	NDRG4		CNOT1
467	NDUFA4L2		CNOT2
468	NEBL		CNOT6
469	NECTIN1		CNOT6L
470	NECTIN4		CNOT7
471	NEURL1B		CNTRL
472	NHP2		COA6
473	NIP7		COBL
474	NIPAL1		COG6
475	NIPAL2		COL12A1
476	NKIRAS2		COL4A3BP
477	NLRP1		COL6A3
478	NLRX1		COPA
479	NME1		COPB1
480	NOD2		COPB2
481	NOP16		COPS2
482	NOTCH1		CORO2A
483	NOTCH3		COTL1
484	NRARP		COX11
485	NRM		COX6C
486	NSG1		COX7C
487	NT5DC2		CP
488	NUAK2		CPD
489	NUDT1		CPEB4
490	NUDT8		CPED1
491	NYNRIN		CPS1
492	OAS2		CPSF2
493	OGFRL1		CPSF6
494	ORMDL2		CPT1A
495	OSTF1		CPT2
496	OVOL1		CPVL
497	P2RY1		CREB1
498	P2RY2		CREB3L2
499	PA2G4		CREB3L3
500	PAFAH1B3		CREBBP
501	PAK1IP1		CREBRF
502	PAK6		CRIM1
503	PALMD		CRNKL1
504	PAOX		CROT
505	PARD6G		CRYBG3
506	PCDHGC3		CRYZ
507	PCNA		CSDE1
508	PDLIM2		CSNK1A1
509	PDLIM4		CSNK1G3
510	PDZK1IP1		CSNK2A1
511	PEA15		CSPP1
512	PERP		CTAGE5
513	PFKFB3		CTDSPL2
514	PGAM1		CTNNB1
515	PGAP2		CTNND1
516	PGD		CTSC
517	PGF		CTSE
518	PGM2		CTSO
519	PHLDA1		CTSS
520	PHLDA2		CUL3
521	PHLDA3		CUL4A
522	PHLDB3		CUL5
523	PHYHIP		CUX1
524	PI4K2A		CXADR
525	PIM1		CYB5A
526	PITPNM3		CYB5R4
527	PITX1		CYBRD1
528	PKM		CYCS
529	PKP3		CYLD
530	PLA2G4B		CYP20A1
531	PLA2G4F		CYP2C18
532	PLBD1		CYP2C19
533	PLCD1		CYP2C9
534	PLCH2		CYP2S1
535	PLD2		CYP3A4
536	PLEKHF1		CYP3A5
537	PLEKHG5		CYP4F2
538	PLEKHM1		CYP4V2
539	PLIN3		CYP51A1
540	PLK1		DAB1
541	PLK2		DACH1
542	PLK3		DAPK2
543	PMAIP1		DBT
544	PPDPF		DCAF10
545	PPFIA3		DCAF11
546	PPIC		DCAF7
547	PPL		DCP2
548	PPP1R13L		DCTN1
549	PPP1R14B		DCUN1D1
550	PPP1R14C		DDAH1
551	PPP1R3C		DDB1
552	PRDM1		DDC
553	PRDX1		DDHD1
554	PRKCH		DDHD2
555	PRODH		DDI2
556	PROM2		DDR2
557	PRRG4		DDX10
558	PRSS27		DDX17
559	PSAT1		DDX19B
560	PSRC1		DDX46
561	PTGDS		DDX5
562	PTGES		DDX52
563	PTK6		DDX6
564	PTK7		DDX60
565	PTN		DDX60L
566	PTPN13		DEFA5
567	PTTG1		DEFA6
568	PYCARD		DEK
569	PYGL		DENND1A
570	PYM1		DENND1B
571	R3HDM4		DENND4A
572	RAB10		DENND4C
573	RAB25		DENND5B
574	RAB38		DEPDC7
575	RAB7B		DGAT1
576	RABGGTA		DGKH
577	RABIF		DGKZ
578	RAC1		DHFR
579	RACGAP1		DHRS11
580	RAN		DHX36
581	RANBP9		DHX9
582	RANGAP1		DIABLO
583	RAPGEFL1		DIAPH1
584	RARG		DICER1
585	RASAL1		DIDO1
586	RASL12		DIP2C
587	RASSF5		DIS3
588	RBBP8NL		DLC1
589	RCC1		DLD
590	RCC2		DLG1
591	RDH13		DMBT1
592	RECQL4		DMXL1
593	REEP4		DMXL2
594	RFWD3		DNAJA2
595	RGMA		DNAJB14
596	RGS10		DNAJC1
597	RGS12		DNAJC10
598	RGS14		DNAJC13
599	RHBDF1		DNAJC15
600	RHBDF2		DNAJC16
601	RHBDL2		DNAJC2
602	RHNO1		DNAJC21
603	RHOD		DNAJC22
604	RHOG		DNAJC3
605	RIN1		DNASE1
606	RIPK4		DNM2
607	RMND5B		DNMBP
608	RNASEH2A		DNMT3A
609	RND3		DNTTIP2
610	RNF144B		DOCK1
611	RNF145		DOCK10
612	RNF149		DOCK2
613	RNF19B		DOCK5
614	RNF39		DOCK7
615	RNH1		DOCK8
616	RPL22L1		DOPEY1
617	RPS6KA4		DOPEY2
618	RRAGD		DPP4
619	RRP1		DPP8
620	S100A10		DPYSL2
621	S100A11		DR1
622	S100A14		DROSHA
623	S100A16		DSC2
624	SAMD10		DSG2
625	SAMD5		DSP
626	SAPCD2		DST
627	SASH1		DTX3L
628	SBNO2		DTX4
629	SCARA3		DUSP16
630	SCNN1A		DYNC1H1
631	SCNN1B		DYNC1I2
632	SCO2		DYNC2H1
633	SCRIB		DYRK1A
634	SDC1		DYRK2
635	SDCBP2		EDEM3
636	SDR16C5		EDIL3
637	SEMA3F		EDN3
638	SEMA4A		EDNRB
639	SEMA4B		EEA1
640	SERPINB1		EEF1A1
641	SERPINB5		EEF1D
642	SERPINB8		EEF2
643	SERPINB9		EFCAB14
644	SESN2		EFHD2
645	SFN		EFL1
646	SFRP2		EFNB2
647	SH2D3A		EFR3A
648	SH3BGRL3		EGLN1
649	SH3BP1		EHHADH
650	SH3D21		EHMT1
651	SH3GL1		EIF2AK1
652	SHB		EIF2AK2
653	SHISA5		EIF2AK3
654	SIAH2		EIF3A
655	SIM2		EIF3C
656	SIPA1L2		EIF3CL
657	SIRT7		EIF4B
658	SLC16A3		EIF4E
659	SLC16A6		EIF4E3
660	SLC16A9		EIF4EBP2
661	SLC1A3		EIF4G2
662	SLC1A5		EIF4G3
663	SLC24A3		EIF5
664	SLC25A23		ELF1
665	SLC2A1		ELK4
666	SLC35C1		ELMOD2
667	SLC35F6		ELMSAN1
668	SLC37A2		ELOVL6
669	SLC43A3		ELOVL7
670	SLC6A9		EMB
671	SLC7A1		EML4
672	SLC7A5		EMSY
673	SLC9A3R1		ENAH
674	SLC9A9		ENPEP
675	SLCO3A1		ENPP2
676	SMAGP		ENPP3
677	SMIM5		ENPP7
678	SMO		ENTPD5
679	SMPD2		ENTPD7
680	SNAI2		EP300
681	SNX16		EP400
682	SNX24		EPB41
683	SOWAHC		EPB41L2
684	SOX7		EPB41L3
685	SPACA9		EPB41L4B
686	SPATA5L1		EPB41L5
687	SPHK1		EPC2
688	SPINK5		EPCAM
689	SPINT2		EPHB2
690	SPNS2		EPN1
691	SPPL3		EPPK1
692	SPSB1		EPRS
693	SPTBN2		EPS15
694	SQLE		EPS8
695	SQRDL		EPS8L3
696	SRD5A1		EPSTI1
697	SRD5A3		ERAP1
698	SREBF1		ERAP2
699	SRXN1		ERBB3
700	SSH3		ERBIN
701	ST3GAL4		ERC1
702	ST6GALNAC2		ERCC5
703	STAP2		ERCC6
704	STARD5		ERCC6L2
705	STIM1		ERGIC2
706	STN1		ERI1
707	SUFU		ERICH4
708	SULF2		ERLIN2
709	SULT2B1		ERP44
710	SYNGR1		ESCO1
711	SYNM		ESCO2
712	SYPL1		ESPN
713	SYTL1		ETFDH
714	TACC3		ETNK1
715	TACSTD2		ETS1
716	TALDO1		ETV3
717	TAX1BP3		EVI2B
718	TBC1D10A		EVI5
719	TBC1D2		EXOC5
720	TCF19		EXOC6
721	TECR		EXOC6B
722	TFAP2A		EXT1
723	TFDP1		F2R
724	TGFA		F2RL1
725	TGFB1		FABP1
726	THBS2		FABP2
727	THOC3		FAM102B
728	TIAM1		FAM105A
729	TICAM1		FAM111A
730	TIMM8B		FAM120A
731	TK1		FAM126A
732	TKT		FAM126B
733	TLDC1		FAM135A
734	TM4SF1		FAM13A
735	TMEM102		FAM13B
736	TMEM134		FAM160B1
737	TMEM154		FAM171A1
738	TMEM159		FAM177A1
739	TMEM173		FAM193A
740	TMEM184A		FAM198B
741	TMEM189		FAM204A
742	TMEM237		FAM208A
743	TMEM254		FAM208B
744	TMEM43		FAM20B
745	TMEM54		FAM213A
746	TMEM79		FAM35A
747	TNFAIP2		FAM3B
748	TNFAIP8L3		FAM3C
749	TNFRSF10A		FAM46A
750	TNFRSF25		FAM46C
751	TNS4		FAM53B
752	TOLLIP		FAM91A1
753	TOM1		FAM96A
754	TP53I3		FAM98B
755	TP53INP2		FAR1
756	TPBG		FAR2
757	TPCN1		FARP1
758	TPD52L1		FARP2
759	TPD52L2		FAT1
760	TPI1		FAT4
761	TRAFD1		FBN1
762	TRERF1		FBP1
763	TRIM16		FBXL17
764	TRIM16L		FBXL20
765	TRIM35		FBXL3
766	TRIM7		FBXL4
767	TRIP10		FBXL5
768	TRIP6		FBXO11
769	TROAP		FBXO25
770	TSKU		FBXO3
771	TSPAN5		FBXO30
772	TSPO		FBXW2
773	TSSC1		FBXW7
774	TTC22		FCGBP
775	TTC9		FCHO2
776	TTLL12		FDX1
777	TUBA1C		FEM1B
778	TUBA4A		FER
779	TUBB2A		FER1L6
780	TUBB4B		FGD4
781	TUBB6		FGD5
782	TUFT1		FGFR1OP
783	TXN		FGL2
784	TXNDC17		FHAD1
785	TYMP		FILIP1L
786	TYMS		FKBP15
787	TYRO3		FLJ22763
788	TYSND1		FLNB
789	UBAP1		FLRT3
790	UBE2C		FLT1
791	UBE2D1		FLVCR1
792	UBE2E2		FLVCR2
793	UBE2G1		FMN1
794	UBE2S		FMO5
795	UBE2T		FNBP1L
796	UCHL3		FNDC3A
797	UGT1A7		FNDC3B
798	ULK3		FNIP1
799	UNC5B		FOLH1
800	UPK3BL		FOXJ3
801	UPP1		FOXK1
802	USP46		FOXN2
803	VAMP8		FOXN3
804	VANGL1		FOXO3
805	VANGL2		FOXP1
806	VASN		FOXP2
807	VAT1		FRK
808	VAV3		FRS2
809	VDAC2		FRYL
810	VLDLR		FTO
811	VPS9D1		FUBP1
812	VSIG10L		FUT4
813	WASF1		FUT8
814	WDR4		FXR1
815	WDR47		FYB
816	WNK4		FYCO1
817	WNT4		FYTTD1
818	WNT5A		FZD5
819	WNT5B		G3BP1
820	YBX3		G3BP2
821	YOD1		G6PC
822	ZBTB5		GAB1
823	ZBTB7C		GAB2
824	ZDHHC13		GABPA
825	ZFP36L1		GABPB2
826	ZNF117		GALC
827	ZNF296		GALK2
828	ZNF385A		GALM
829	ZNF436		GALNT1
830	ZNF710		GALNT3
831	ZNF823		GALNT4
832	ZNRF1		GALNT6
833	ZSWIM4		GALNT7
834	ZWINT		GAPVD1
835			GATAD2B
836			GATM
837			GBP3
838			GBP4
839			GCC2
840			GCLC
841			GCLM
842			GCNT1
843			GCNT2
844			GCNT3
845			GCNT4
846			GDA
847			GDAP2
848			GDI2
849			GFM1
850			GFPT1
851			GGNBP2
852			GGT1
853			GIGYF2
854			GIP
855			GIPC2
856			GIT2
857			GK5
858			GLCE
859			GLG1
860			GLRX
861			GLS
862			GLTSCR1L
863			GMCL1
864			GMFB
865			GMPS
866			GNA11
867			GNA13
868			GNAI3
869			GNAS
870			GNB1
871			GNG12
872			GNPNAT1
873			GNPTAB
874			GNS
875			GOLGA3
876			GOLGA4
877			GOLGB1
878			GOLIM4
879			GOLM1
880			GON4L
881			GOSR1
882			GOSR2
883			GPA33
884			GPALPP1
885			GPAM
886			GPAT3
887			GPATCH1
888			GPATCH11
889			GPATCH2
890			GPATCH2L
891			GPATCH8
892			GPBP1L1
893			GPCPD1
894			GPD1
895			GPR160
896			GPR89B
897			GPRC5A
898			GPRIN3
899			GPX4
900			GRAMD1B
901			GRAMD3
902			GSK3B
903			GSPT1
904			GSTA1
905			GSTA2
906			GSTM4
907			GTF2A1
908			GTF2I
909			GUCY2C
910			GULP1
911			GXYLT1
912			H3F3A
913			HACD2
914			HACD3
915			HACL1
916			HADHA
917			HADHB
918			HAUS6
919			HBS1L
920			HCFC2
921			HDAC2
922			HDLBP
923			HEATR1
924			HEATR5A
925			HEBP1
926			HECA
927			HECTD1
928			HECTD3
929			HECTD4
930			HELB
931			HELLS
932			HELZ
933			HEPACAM2
934			HERC1
935			HERC2
936			HERC3
937			HERC4
938			HHIP
939			HHLA2
940			HIF1AN
941			HINT3
942			HIPK1
943			HIPK2
944			HIPK3
945			HIST1H1B
946			HIST1H1E
947			HIST1H2AE
948			HIST1H2AG
949			HIST1H2AI
950			HIST1H2BC
951			HIST1H2BF
952			HIST1H3C
953			HIST1H4C
954			HIST1H4D
955			HIST1H4E
956			HIST2H2AA4
957			HIST2H2AC
958			HIST2H2BF
959			HIVEP1
960			HIVEP2
961			HKDC1
962			HLA-DPA1
963			HLA-DRB1
964			HLA-F
965			HMBOX1
966			HMGB1
967			HMGCS2
968			HNF4A
969			HNF4G
970			HNRNPA1
971			HNRNPA2B1
972			HNRNPC
973			HNRNPF
974			HNRNPH3
975			HNRNPK
976			HNRNPR
977			HNRNPU
978			HOOK1
979			HOOK3
980			HPGD
981			HPS3
982			HPS5
983			HS2ST1
984			HSD17B11
985			HSD17B12
986			HSD17B2
987			HSD17B4
988			HSDL2
989			HSP90AA1
990			HSP90B1
991			HSPA5
992			HSPA8
993			HSPA9
994			HSPH1
995			HTATIP2
996			HTT
997			HYOU1
998			IBTK
999			ICE1
1000			ICE2
1001			ICK
1002			IDE
1003			IDH1
1004			IDH3A
1005			IFIH1
1006			IFIT3
1007			IFNAR1
1008			IGF1R
1009			IGF2
1010			IGF2BP2
1011			IGF2R
1012			IGFBP3
1013			IKZF1
1014			IKZF3
1015			IL32
1016			IL6R
1017			IL6ST
1018			IL7R
1019			ILF3
1020			IMPAD1
1021			INO80D
1022			INPP4A
1023			INPP4B
1024			INSR
1025			INTS6
1026			INTU
1027			IPMK
1028			IPO5
1029			IPO7
1030			IPO8
1031			IQCE
1032			IQGAP1
1033			IQGAP2
1034			IREB2
1035			IRF1
1036			IRF4
1037			IRF8
1038			IRS1
1039			ISX
1040			ITCH
1041			ITFG1
1042			ITGA1
1043			ITGA2
1044			ITGA4
1045			ITGA6
1046			ITGA9
1047			ITGAV
1048			ITGB1
1049			ITLN1
1050			ITLN2
1051			ITM2B
1052			ITPK1
1053			ITPR1
1054			ITPR2
1055			ITPR3
1056			ITSN1
1057			ITSN2
1058			IVNS1ABP
1059			IYD
1060			JADE2
1061			JAK1
1062			JAK2
1063			JAML
1064			JCHAIN
1065			JMJD1C
1066			JMY
1067			KALRN
1068			KANSL1
1069			KAT2B
1070			KAT6A
1071			KAT6B
1072			KAT7
1073			KBTBD11
1074			KCNE3
1075			KCNJ3
1076			KCTD12
1077			KCTD3
1078			KDM1B
1079			KDM2A
1080			KDM3A
1081			KDM3B
1082			KDM4A
1083			KDM4C
1084			KDM5A
1085			KDM7A
1086			KHK
1087			KIAA0100
1088			KIAA0368
1089			KIAA0430
1090			KIAA0586
1091			KIAA1109
1092			KIAA1161
1093			KIAA1211
1094			KIAA1217
1095			KIAA1328
1096			KIAA1429
1097			KIAA1551
1098			KIAA1671
1099			KIAA2026
1100			KIDINS220
1101			KIF13A
1102			KIF13B
1103			KIF16B
1104			KIF1B
1105			KIF1C
1106			KIF20B
1107			KIF21A
1108			KIF2A
1109			KIF3B
1110			KIF5B
1111			KLF13
1112			KLF3
1113			KLHL24
1114			KLHL28
1115			KLHL6
1116			KLHL8
1117			KMT2A
1118			KMT2C
1119			KMT2D
1120			KMT2E
1121			KMT5B
1122			KNL1
1123			KNTC1
1124			KPNA1
1125			KPNA4
1126			KPNA5
1127			KPNB1
1128			KRAS
1129			KRR1
1130			KRT20
1131			KRT8
1132			KTN1
1133			LACC1
1134			LACTB2
1135			LAMA3
1136			LAMA4
1137			LARP1
1138			LARP1B
1139			LARP4
1140			LARP4B
1141			LARS
1142			LASP1
1143			LATS1
1144			LBR
1145			LCLAT1
1146			LCOR
1147			LCORL
1148			LCP1
1149			LCP2
1150			LCT
1151			LDLRAD4
1152			LETM1
1153			LGALS3BP
1154			LGALS4
1155			LGALS8
1156			LGR4
1157			LHFPL2
1158			LIMA1
1159			LIMCH1
1160			LIN7C
1161			LINC01207
1162			LIPA
1163			LMAN1
1164			LMBR1
1165			LMBRD2
1166			LMNB1
1167			LMO7
1168			LMTK2
1169			LNPEP
1170			LNPK
1171			LNX2
1172			LONP2
1173			LPAR1
1174			LPGAT1
1175			LPIN2
1176			LPP
1177			LRAT
1178			LRBA
1179			LRCH3
1180			LRIG2
1181			LRP1
1182			LRP4
1183			LRP6
1184			LRPPRC
1185			LRRC19
1186			LRRC58
1187			LRRC66
1188			LRRC75A
1189			LRRC8B
1190			LRRC8D
1191			LRRCC1
1192			LRRFIP1
1193			LRRFIP2
1194			LRRK1
1195			LTN1
1196			LUC7L3
1197			LUM
1198			LUZP1
1199			LY75
1200			LYN
1201			LYRM7
1202			LYSMD3
1203			LYST
1204			LYZ
1205			LZIC
1206			MACC1
1207			MACF1
1208			MAF
1209			MAGI1
1210			MAGI3
1211			MALL
1212			MALRD1
1213			MAML3
1214			MAN1A1
1215			MAN1A2
1216			MAN2A1
1217			MANEA
1218			MAP1B
1219			MAP3K1
1220			MAP3K13
1221			MAP3K2
1222			MAP7
1223			MAPK1
1224			MAPK1IP1L
1225			MAPK6
1226			MAPK9
1227			MAPKAPK5
1228			MARVELD2
1229			MARVELD3
1230			MAST2
1231			MAST3
1232			MAT2B
1233			MATN2
1234			MATR3
1235			MAVS
1236			MBD5
1237			MBNL1
1238			MBNL2
1239			MBP
1240			MBTD1
1241			MCFD2
1242			MCM3AP
1243			MCM8
1244			MCPH1
1245			MCTP2
1246			MCU
1247			MCUR1
1248			MDK
1249			MDM2
1250			MDM4
1251			MDN1
1252			ME2
1253			MECOM
1254			MED1
1255			MED13
1256			MED13L
1257			MED17
1258			MEF2A
1259			MEF2C
1260			MEIS2
1261			MEP1A
1262			MEP1B
1263			MET
1264			METTL14
1265			METTL7B
1266			MEX3C
1267			MFN2
1268			MFSD4B
1269			MFSD6
1270			MGA
1271			MGAM
1272			MGAM2
1273			MGAT2
1274			MGAT3
1275			MGAT4A
1276			MGAT4B
1277			MGAT5
1278			MIA2
1279			MIA3
1280			MIB1
1281			MICAL2
1282			MICAL3
1283			MIER1
1284			MIER3
1285			MIF
1286			MIGA1
1287			MINPP1
1288			MIPOL1
1289			MIS18BP1
1290			MISP
1291			MKI67
1292			MKKS
1293			MKL2
1294			MKLN1
1295			MLEC
1296			MLH3
1297			MLXIP
1298			MLYCD
1299			MME
1300			MOB1A
1301			MOB3B
1302			MOGAT2
1303			MON1B
1304			MON2
1305			MPEG1
1306			MPHOSPH9
1307			MPLKIP
1308			MPP5
1309			MPRIP
1310			MPV17L
1311			MRC1
1312			MRO
1313			MRPL42
1314			MRPL50
1315			MRPS25
1316			MRPS30
1317			MS4A10
1318			MS4A8
1319			MSH3
1320			MSH6
1321			MSI2
1322			MTAP
1323			MTDH
1324			MTHFD1
1325			MTMR10
1326			MTMR11
1327			MTMR3
1328			MTMR4
1329			MTO1
1330			MTOR
1331			MTPAP
1332			MTR
1333			MTRF1L
1334			MTRNR2L1
1335			MTRNR2L12
1336			MTRNR2L6
1337			MTRNR2L8
1338			MTTP
1339			MTUS1
1340			MUC13
1341			MUC17
1342			MUC3A
1343			MUC6
1344			MUT
1345			MVP
1346			MYB
1347			MYCBP2
1348			MYH14
1349			MYH9
1350			MYLK
1351			MYO10
1352			MYO15B
1353			MYO18A
1354			MYO1A
1355			MYO1D
1356			MYO1E
1357			MYO5A
1358			MYO5B
1359			MYO5C
1360			MYO6
1361			MYO7B
1362			MYO9A
1363			MYRFL
1364			MYSM1
1365			N4BP2
1366			N4BP2L2
1367			NAA15
1368			NAALADL2
1369			NABP1
1370			NACA
1371			NAIP
1372			NAP1L1
1373			NAPEPLD
1374			NAT2
1375			NAV1
1376			NAV2
1377			NBAS
1378			NBEA
1379			NBEAL1
1380			NBN
1381			NBPF1
1382			NBPF14
1383			NBPF19
1384			NBPF9
1385			NBR1
1386			NCBP3
1387			NCKAP1
1388			NCKAP1L
1389			NCKAP5
1390			NCL
1391			NCOA1
1392			NCOA2
1393			NCOA3
1394			NCOA4
1395			NCOA6
1396			NCOA7
1397			NCOR1
1398			NCOR2
1399			NCR3LG1
1400			NDFIP1
1401			NDUFA5
1402			NDUFB5
1403			NDUFS1
1404			NECTIN3
1405			NEDD4
1406			NEDD9
1407			NEK1
1408			NEK4
1409			NEK6
1410			NEK7
1411			NELL2
1412			NEMF
1413			NEO1
1414			NF1
1415			NFAT5
1416			NFATC2
1417			NFATC3
1418			NFE2L1
1419			NFIA
1420			NFIB
1421			NGEF
1422			NHLRC2
1423			NHSL1
1424			NIN
1425			NIPA1
1426			NIPAL3
1427			NIPBL
1428			NIPSNAP1
1429			NKTR
1430			NLRP6
1431			NOL4L
1432			NOL8
1433			NOMO1
1434			NOMO2
1435			NOMO3
1436			NPAT
1437			NPC1L1
1438			NPIPB12
1439			NPIPB3
1440			NPIPB4
1441			NPIPB5
1442			NPM1
1443			NPNT
1444			NR1D2
1445			NR1H4
1446			NR1I2
1447			NR2C2
1448			NR3C1
1449			NR3C2
1450			NR5A2
1451			NRDE2
1452			NRIP1
1453			NRP1
1454			NSD1
1455			NT5DC1
1456			NT5E
1457			NUB1
1458			NUCB1
1459			NUCB2
1460			NUCKS1
1461			NUDCD2
1462			NUDT16
1463			NUDT3
1464			NUDT4
1465			NUFIP2
1466			NUMA1
1467			NUMB
1468			NUP155
1469			NUP50
1470			NUP98
1471			OAT
1472			OBSCN
1473			OCLN
1474			ODF2L
1475			OGDH
1476			OLA1
1477			OLFM4
1478			ONECUT2
1479			OPA1
1480			OPTN
1481			ORC2
1482			ORC4
1483			OS9
1484			OSBP
1485			OSBPL1A
1486			OSBPL8
1487			OTOP3
1488			OTUD4
1489			OTUD7B
1490			OXNAD1
1491			P4HA2
1492			P4HB
1493			PABPC1
1494			PAFAH1B1
1495			PAFAH1B2
1496			PAG1
1497			PAK2
1498			PAM
1499			PANK1
1500			PANK3
1501			PAPD5
1502			PAPOLA
1503			PAPSS2
1504			PAQR3
1505			PARD3B
1506			PARD6B
1507			PARG
1508			PARP14
1509			PARP4
1510			PATJ
1511			PAWR
1512			PAXBP1
1513			PBLD
1514			PBRM1
1515			PBX1
1516			PCBP2
1517			PCDH18
1518			PCF11
1519			PCGF5
1520			PCK1
1521			PCK2
1522			PCLO
1523			PCM1
1524			PCMTD1
1525			PCNT
1526			PCNX1
1527			PCNX4
1528			PCSK5
1529			PCYOX1
1530			PCYT1A
1531			PDCD6IP
1532			PDE12
1533			PDE3A
1534			PDE3B
1535			PDE4D
1536			PDE4DIP
1537			PDE5A
1538			PDGFRA
1539			PDIA3
1540			PDIA4
1541			PDIA6
1542			PDK1
1543			PDK4
1544			PDLIM5
1545			PDPK1
1546			PDS5A
1547			PDS5B
1548			PDX1
1549			PDXDC1
1550			PDXK
1551			PDZD8
1552			PDZK1
1553			PEAK1
1554			PECAM1
1555			PECR
1556			PELI2
1557			PEPD
1558			PER2
1559			PER3
1560			PEX1
1561			PEX11A
1562			PEX13
1563			PEX26
1564			PFKFB2
1565			PGAP1
1566			PGGT1B
1567			PGPEP1
1568			PGRMC2
1569			PHACTR2
1570			PHC3
1571			PHF11
1572			PHF14
1573			PHF20L1
1574			PHF3
1575			PHIP
1576			PHKB
1577			PHLPP2
1578			PHYHIPL
1579			PI4K2B
1580			PIAS1
1581			PIAS2
1582			PICALM
1583			PIGN
1584			PIGR
1585			PIK3C2A
1586			PIK3C2B
1587			PIK3C3
1588			PIK3CA
1589			PIK3CB
1590			PIK3R1
1591			PIKFYVE
1592			PIP5K1B
1593			PJA2
1594			PKN2
1595			PKNOX2
1596			PKP2
1597			PKP4
1598			PLA2G12A
1599			PLA2G2A
1600			PLA2R1
1601			PLAC8
1602			PLCB1
1603			PLCB3
1604			PLCE1
1605			PLCG2
1606			PLCL2
1607			PLD1
1608			PLEC
1609			PLEKHA1
1610			PLEKHA3
1611			PLEKHA5
1612			PLEKHA6
1613			PLEKHA8
1614			PLEKHG1
1615			PLEKHH1
1616			PLEKHS1
1617			PLIN2
1618			PLOD2
1619			PLS1
1620			PLXDC2
1621			PNISR
1622			POFUT1
1623			POLK
1624			POLR1A
1625			POLR2J3
1626			POLR2M
1627			POM121
1628			POR
1629			POU2F1
1630			PPA2
1631			PPARA
1632			PPARGC1A
1633			PPARGC1B
1634			PPFIA1
1635			PPFIBP1
1636			PPID
1637			PPIG
1638			PPIP5K1
1639			PPIP5K2
1640			PPM1A
1641			PPM1B
1642			PPP1CB
1643			PPP1CC
1644			PPP1R12A
1645			PPP1R12B
1646			PPP1R1B
1647			PPP1R2
1648			PPP1R9A
1649			PPP2CA
1650			PPP2R5C
1651			PPP2R5E
1652			PPP4R2
1653			PPP4R3A
1654			PPP4R3B
1655			PPP6R3
1656			PRAP1
1657			PRDM2
1658			PRELID3B
1659			PREX2
1660			PRKAA1
1661			PRKAB2
1662			PRKAR1A
1663			PRKAR2A
1664			PRKCA
1665			PRKCZ
1666			PRKD3
1667			PRKDC
1668			PRKG2
1669			PRLR
1670			PRPF38A
1671			PRPF40A
1672			PRPF4B
1673			PRPF8
1674			PRR14L
1675			PRR15
1676			PRRC1
1677			PRRC2B
1678			PRRC2C
1679			PRSS2
1680			PRUNE2
1681			PSD3
1682			PSEN1
1683			PSIP1
1684			PSMD1
1685			PTAR1
1686			PTBP3
1687			PTCH1
1688			PTEN
1689			PTGR1
1690			PTGR2
1691			PTK2
1692			PTK2B
1693			PTMA
1694			PTP4A1
1695			PTP4A2
1696			PTPN11
1697			PTPN3
1698			PTPN4
1699			PTPN9
1700			PTPRB
1701			PTPRC
1702			PTPRD
1703			PTPRF
1704			PTPRG
1705			PTPRH
1706			PTPRJ
1707			PTPRK
1708			PUM1
1709			PUM2
1710			PURA
1711			PURB
1712			PUS10
1713			PUS7L
1714			PYROXD1
1715			QKI
1716			QSER1
1717			R3HDM1
1718			R3HDM2
1719			RAB11FIP1
1720			RAB11FIP4
1721			RAB21
1722			RAB22A
1723			RAB30
1724			RAB3GAP2
1725			RAB3IP
1726			RAB6A
1727			RAB8A
1728			RAB8B
1729			RABEP1
1730			RABGAP1L
1731			RAD18
1732			RAD21
1733			RAD50
1734			RAI14
1735			RALGAPA1
1736			RALGAPA2
1737			RALGAPB
1738			RALGPS1
1739			RALGPS2
1740			RANBP2
1741			RAP1B
1742			RAPGEF1
1743			RAPGEF2
1744			RAPGEF5
1745			RAPGEF6
1746			RAPH1
1747			RASA4
1748			RASGEF1B
1749			RASSF6
1750			RAVER2
1751			RB1CC1
1752			RBAK
1753			RBBP4
1754			RBBP5
1755			RBBP6
1756			RBL2
1757			RBM12
1758			RBM12B
1759			RBM15
1760			RBM23
1761			RBM25
1762			RBM26
1763			RBM27
1764			RBM28
1765			RBM33
1766			RBM34
1767			RBM39
1768			RBM47
1769			RBM5
1770			RBM7
1771			RBP2
1772			RBPJ
1773			RC3H1
1774			RC3H2
1775			RCAN1
1776			RCN1
1777			RDH10
1778			REEP3
1779			REEP6
1780			REG1A
1781			REG3A
1782			REG4
1783			REL
1784			RELL1
1785			RERE
1786			REST
1787			RETSAT
1788			REV3L
1789			RFC1
1790			RFK
1791			RFX7
1792			RGPD6
1793			RGPD8
1794			RHOU
1795			RICTOR
1796			RIF1
1797			RIPK1
1798			RLF
1799			RMND5A
1800			RNF103
1801			RNF125
1802			RNF157
1803			RNF168
1804			RNF169
1805			RNF186
1806			RNF213
1807			RNF43
1808			ROCK1
1809			ROCK2
1810			RPAP2
1811			RPAP3
1812			RPL22
1813			RPL4
1814			RPN1
1815			RPP14
1816			RPRD2
1817			RPS15A
1818			RPS6KA1
1819			RPS6KA5
1820			RPS6KC1
1821			RRBP1
1822			RREB1
1823			RRM2B
1824			RSBN1
1825			RSBN1L
1826			RSF1
1827			RSL1D1
1828			RSPH3
1829			RSRC1
1830			RTCA
1831			RTN4
1832			RWDD1
1833			SACS
1834			SAMD12
1835			SAMD9L
1836			SAP30L
1837			SAR1B
1838			SARM1
1839			SATB1
1840			SBF2
1841			SBNO1
1842			SCAF11
1843			SCAF8
1844			SCAMP5
1845			SCAPER
1846			SCARB1
1847			SCARB2
1848			SCFD1
1849			SCG2
1850			SCIN
1851			SCLT1
1852			SCO1
1853			SCP2
1854			SCUBE1
1855			SCYL2
1856			SDHA
1857			SDHC
1858			SDR42E1
1859			SEC11C
1860			SEC16B
1861			SEC22B
1862			SEC23A
1863			SEC23IP
1864			SEC24A
1865			SEC24D
1866			SEC31A
1867			SEC62
1868			SEC63
1869			SECISBP2
1870			SECISBP2L
1871			SECTM1
1872			SEH1L
1873			SEL1L
1874			SEL1L3
1875			SELENOI
1876			SELENOP
1877			SEMA5A
1878			SEMA6A
1879			SEMA6D
1880			SENP6
1881			SEPHS2
1882			SEPSECS
1883			SERBP1
1884			SERINC3
1885			SERPINA1
1886			SERPINB6
1887			SESN3
1888			SESTD1
1889			SET
1890			SETD2
1891			SETD3
1892			SETD5
1893			SETD7
1894			SETX
1895			SF3B1
1896			SF3B2
1897			SFPQ
1898			SFT2D2
1899			SFXN3
1900			SGK3
1901			SGMS1
1902			SGMS2
1903			SGO2
1904			SH3BP5
1905			SH3D19
1906			SH3RF1
1907			SHANK2
1908			SHPRH
1909			SHROOM3
1910			SI
1911			SIAH1
1912			SIN3A
1913			SIPA1L1
1914			SIPA1L3
1915			SKAP2
1916			SKIL
1917			SKIV2L2
1918			SKP1
1919			SLAMF7
1920			SLC10A2
1921			SLC11A2
1922			SLC12A2
1923			SLC13A2
1924			SLC15A1
1925			SLC16A1
1926			SLC16A10
1927			SLC16A7
1928			SLC17A4
1929			SLC19A1
1930			SLC1A1
1931			SLC20A2
1932			SLC22A23
1933			SLC22A5
1934			SLC25A15
1935			SLC25A24
1936			SLC25A3
1937			SLC25A37
1938			SLC25A44
1939			SLC25A46
1940			SLC26A2
1941			SLC26A3
1942			SLC27A2
1943			SLC28A2
1944			SLC2A12
1945			SLC2A13
1946			SLC2A2
1947			SLC2A5
1948			SLC30A1
1949			SLC30A10
1950			SLC30A4
1951			SLC30A7
1952			SLC30A9
1953			SLC31A1
1954			SLC33A1
1955			SLC34A2
1956			SLC35A3
1957			SLC35D1
1958			SLC35F5
1959			SLC35G1
1960			SLC36A1
1961			SLC37A1
1962			SLC38A1
1963			SLC39A14
1964			SLC39A4
1965			SLC39A5
1966			SLC39A9
1967			SLC3A1
1968			SLC40A1
1969			SLC41A2
1970			SLC43A2
1971			SLC44A1
1972			SLC46A1
1973			SLC46A3
1974			SLC4A4
1975			SLC4A7
1976			SLC51A
1977			SLC5A1
1978			SLC5A3
1979			SLC5A4
1980			SLC5A9
1981			SLC6A19
1982			SLC6A20
1983			SLC7A7
1984			SLC7A9
1985			SLC8A1
1986			SLF2
1987			SLFN5
1988			SLK
1989			SLMAP
1990			SLTM
1991			SLU7
1992			SLX1A
1993			SMAD2
1994			SMAD4
1995			SMAP1
1996			SMARCA2
1997			SMARCA5
1998			SMARCC1
1999			SMARCE1
[truncated: 505 more rows]

## Sheet: legend
Legend
Dataset EV3: Marker genes for Esophagus, Stomach and Duodenum, based on bulk RNAseq data.
